# Supplementary material for: Differential DNA methylation of MSI2 and its correlation with diabetic traits
Source: PLoS One. 2017 May 24;12(5):e0177406. doi: 10.1371/journal.pone.0177406 (PMC5443489; doi:10.1371/journal.pone.0177406)
Supplement: S1 Table — (XLSX) [file pone.0177406.s003.xlsx]

## Sheet: Sheet1
Table S1. Information of 5th stage specific DMPs of control T2D, case T2D, control △hiGlu60 and case △hiGlu60 by longitudinal analysis.
T2D_Controls
id	CHR	MAPINFO	UCSC_RefGene_Name	UCSC_RefGene_Group	UCSC_CpG_Islands_Name	Enhancer	avg_con	avg_case	delta	absolute delta	P
cg00001793	12	11905390	ETV6	Body		TRUE	0.758068	0.591279	0.166789	0.166789	7.29745e-06
cg00021600	16	84003607	NECAB2	Body	chr16:84001805-84002011	TRUE	0.639385	0.481654	0.157731	0.157731	0.00372668
cg00090782	10	43248870			chr10:43248523-43250912	NA	0.355438	0.483665	-0.128227	0.128227	0.00189708
cg00138804	7	57706707				NA	0.762649	0.642821	0.119828	0.119828	8.86983e-06
cg00159523	10	114713187	TCF7L2;TCF7L2;TCF7L2;TCF7L2;TCF7L2;TCF7L2	Body;Body;Body;Body;Body;Body	chr10:114712115-114712544	NA	0.557293	0.425	0.132293	0.132293	0.0489753
cg00375235	2	20646251	RHOB	TSS1500	chr2:20646428-20647988	NA	0.32991	0.219429	0.110481	0.110481	0.0281429
cg00499509	1	149605515	LOC728855	Body	chr1:149605514-149605903	NA	0.157005	0.270515	-0.11351	0.11351	0.000705644
cg00658016	3	178865678	PIK3CA	TSS1500	chr3:178866068-178866908	NA	0.237969	0.0785313	0.159438	0.159438	0.000147253
cg00733288	13	111358885	CARS2	TSS1500	chr13:111358080-111358894	NA	0.229522	0.116608	0.112914	0.112914	0.00841797
cg01262337	3	53290205	TKT;TKT;TKT	TSS200;TSS200;TSS200	chr3:53289533-53290213	NA	0.45602	0.281063	0.174957	0.174957	0.000925255
cg01341801	6	32489203	HLA-DRB5	Body	chr6:32489742-32490128	NA	0.21154	0.0894781	0.122062	0.122062	0.0115896
cg01825203	3	135957815				TRUE	0.753892	0.628703	0.125189	0.125189	3.08083e-07
cg01852095	2	141441479	LRP1B	Body		NA	0.67681	0.56223	0.11458	0.11458	0.000375466
cg02088292	1	235099151				NA	0.303942	0.192129	0.111813	0.111813	0.00145013
cg02116612	3	127542388	MGLL;MGLL	TSS1500;TSS1500	chr3:127541270-127542048	NA	0.508408	0.394109	0.114299	0.114299	7.96998e-05
cg02180424	14	48095779	MDGA2	Body		NA	0.804322	0.639609	0.164713	0.164713	1.36657e-06
cg02422397	19	37286158			chr19:37288342-37288723	NA	0.743561	0.629975	0.113586	0.113586	0.000122692
cg02423105	20	58586819	CDH26;CDH26	Body;Body		NA	0.549633	0.43294	0.116693	0.116693	0.00566431
cg02466933	2	9770529	YWHAQ	Body	chr2:9770189-9771562	NA	0.244512	0.383786	-0.139273	0.139273	0.000163918
cg02544571	7	139187165				NA	0.638947	0.520319	0.118628	0.118628	0.000714477
cg02636057	17	60142891	MED13	TSS1500	chr17:60142247-60143516	NA	0.369528	0.253819	0.115709	0.115709	0.0210581
cg02890368	20	57427650	GNAS;GNAS;GNAS	TSS1500;TSS1500;3UTR	chr20:57427691-57427995	TRUE	0.43072	0.314969	0.115751	0.115751	0.0114819
cg03095288	19	50667086	C19orf41	TSS1500	chr19:50666147-50666514	NA	0.825555	0.710223	0.115332	0.115332	0.000647929
cg03144560	20	55043299	C20orf43	TSS1500	chr20:55043375-55043766	NA	0.319395	0.440149	-0.120755	0.120755	0.00132813
cg03395546	19	41222599	ADCK4;ADCK4;ITPKC	1stExon;5UTR;TSS1500	chr19:41222598-41223162	NA	0.337725	0.472214	-0.134489	0.134489	0.00016
cg03449513	6	51275386				NA	0.792064	0.666764	0.125301	0.125301	0.00010244
cg03553781	X	52897080	XAGE3;XAGE3;XAGE3	5UTR;TSS1500;1stExon		NA	0.813156	0.667992	0.145164	0.145164	5.52597e-05
cg03575765	14	103551944			chr14:103550445-103550919	NA	0.604015	0.49061	0.113405	0.113405	0.000320232
cg03581262	2	106192732				TRUE	0.689486	0.529381	0.160104	0.160104	0.000629805
cg03593057	17	40128637	DNAJC7;DNAJC7;CNP;DNAJC7	3UTR;Body;3UTR;3UTR		NA	0.667755	0.551053	0.116702	0.116702	0.00179661
cg03609493	4	11370314	MIR572	TSS200	chr4:11370229-11370886	NA	0.484316	0.350151	0.134165	0.134165	0.000893519
cg03865648	3	173113856			chr3:173115404-173115775	NA	0.248952	0.125178	0.123774	0.123774	0.0336901
cg03923227	6	31691050	C6orf25;C6orf25;C6orf25;C6orf25;C6orf25;C6orf25	TSS200;TSS200;TSS200;TSS200;TSS200;TSS200	chr6:31691425-31691718	NA	0.388791	0.275318	0.113473	0.113473	0.0210353
cg03936135	16	86371248	LOC732275	Body		NA	0.593828	0.475217	0.118611	0.118611	0.000247282
cg04276396	5	180591145				NA	0.286406	0.15816	0.128246	0.128246	0.000415718
cg04287289	16	89883240	FANCA;FANCA	TSS200;TSS200	chr16:89882392-89883458	NA	0.322216	0.197678	0.124538	0.124538	0.0114295
cg04294190	X	129629140	FAM45B	Body		NA	0.624998	0.442669	0.182329	0.182329	1.12047e-05
cg04352763	3	134634602	EPHB1	Body		NA	0.682188	0.548496	0.133691	0.133691	0.0010488
cg04358214	16	67143304	C16orf70	TSS1500	chr16:67143282-67143827	NA	0.587719	0.478114	0.109604	0.109604	0.00739322
cg04600055	8	102092805			chr8:102092794-102093240	TRUE	0.368189	0.244766	0.123423	0.123423	0.00359306
cg05050053	14	99744403			chr14:99739801-99740920	TRUE	0.7351	0.623307	0.111793	0.111793	2.66014e-05
cg05093429	14	96129574	TCL6	Body		NA	0.664437	0.525414	0.139023	0.139023	0.00351261
cg05280527	14	80328450	NRXN3;NRXN3;NRXN3	3UTR;3UTR;3UTR	chr14:80328014-80328331	NA	0.560982	0.41305	0.147931	0.147931	0.000245961
cg05314622	19	53466522	ZNF816A	TSS1500	chr19:53465730-53466323	NA	0.302586	0.415947	-0.113362	0.113362	0.000145053
cg05337192	1	108113367				NA	0.660996	0.549238	0.111759	0.111759	0.000432349
cg05396017	X	37002530			chrX:37003510-37004547	NA	0.775	0.649305	0.125695	0.125695	3.26959e-05
cg05476451	15	74600661	CCDC33	Body		TRUE	0.482626	0.343358	0.139268	0.139268	0.00430499
cg05488217	11	58730897			chr11:58731311-58731535	TRUE	0.743756	0.614915	0.128841	0.128841	0.00052076
cg05609837	X	65041897			chrX:65041896-65042304	NA	0.534054	0.654662	-0.120608	0.120608	0.000162221
cg05725719	7	150433828	GIMAP5	TSS1500		NA	0.828168	0.714059	0.114109	0.114109	0.00137726
cg05893889	2	65432239				NA	0.79317	0.66914	0.124031	0.124031	0.00014131
cg05965288	16	32823000			chr16:32822901-32823585	NA	0.465345	0.35583	0.109515	0.109515	0.0240498
cg05970768	5	171682616	UBTD2	Body	chr5:171682495-171682728	NA	0.876598	0.759046	0.117552	0.117552	7.20565e-06
cg06180061	16	1473469	C16orf91	Body	chr16:1470502-1471164	NA	0.721532	0.591076	0.130456	0.130456	2.90113e-05
cg06307567	4	323616				NA	0.622216	0.513169	0.109047	0.109047	0.000268701
cg06481920	2	132431767			chr2:132431210-132431768	NA	0.419326	0.529074	-0.109748	0.109748	0.000224839
cg06533887	11	133010823	OPCML	Body		NA	0.644593	0.520989	0.123604	0.123604	0.000187358
cg06722069	3	113822382			chr3:113822136-113822414	NA	0.626704	0.515998	0.110706	0.110706	1.49145e-05
cg06774797	6	132271971	CTGF	Body	chr6:132271826-132272566	NA	0.3752	0.206447	0.168753	0.168753	0.00103823
cg06830724	14	101359903	MEG8	TSS1500		NA	0.749649	0.861523	-0.111874	0.111874	0.00322992
cg07127103	14	55517313	MAPK1IP1L	TSS1500	chr14:55518131-55518957	NA	0.672229	0.558612	0.113617	0.113617	0.000269841
cg07159518	13	22058228			chr13:22057995-22058261	NA	0.585482	0.476368	0.109114	0.109114	6.05232e-05
cg07369507	6	28304287	ZNF323;ZNF323;ZNF323;ZNF323;ZNF323;ZNF323	TSS1500;TSS200;5UTR;TSS200;5UTR;TSS1500		NA	0.390287	0.512561	-0.122274	0.122274	4.24351e-05
cg07441824	X	111623974	ZCCHC16	5UTR	chrX:111623831-111624042	NA	0.750172	0.588087	0.162086	0.162086	4.15366e-06
cg07455406	14	21077527			chr14:21077875-21078094	NA	0.673012	0.541436	0.131577	0.131577	0.000255315
cg07565404	2	107084911	RGPD3	TSS200	chr2:107082328-107084936	NA	0.810465	0.694919	0.115547	0.115547	4.68951e-05
cg07630035	6	93354486				NA	0.884165	0.775093	0.109073	0.109073	0.000322279
cg07761822	4	26323722	RBPJ;RBPJ;RBPJ;RBPJ	Body;Body;5UTR;Body	chr4:26321133-26323150	NA	0.277508	0.160139	0.117369	0.117369	0.00145709
cg07867325	3	73159953			chr3:73159857-73160140	NA	0.840008	0.710229	0.129779	0.129779	4.74762e-05
cg07894334	2	46925333	SOCS5;SOCS5	TSS1500;TSS1500	chr2:46925898-46926969	NA	0.627495	0.515593	0.111902	0.111902	0.0409679
cg07973095	16	451040	DECR2	TSS1500	chr16:450834-451140	NA	0.51099	0.394892	0.116098	0.116098	0.0174864
cg08057038	11	626128	MUPCDH;MUPCDH	TSS1500;TSS1500	chr11:626728-628037	TRUE	0.502772	0.388163	0.114609	0.114609	0.000161655
cg08072217	7	2136882	MAD1L1;MAD1L1;MAD1L1	Body;Body;Body		NA	0.71106	0.589447	0.121613	0.121613	0.0402225
cg08072980	7	50450320	IKZF1	Body		NA	0.821862	0.691843	0.130019	0.130019	9.46168e-05
cg08157318	12	102224140	GNPTAB	Body	chr12:102224262-102224614	NA	0.457552	0.330642	0.12691	0.12691	2.12807e-05
cg08365438	10	21683093				NA	0.810597	0.67664	0.133957	0.133957	3.35187e-05
cg08450017	3	45984838	CXCR6;FYCO1	TSS200;Body		NA	0.596049	0.484459	0.11159	0.11159	0.00169138
cg08547343	16	90038815	CENPBD1;AFG3L1;AFG3L1;CENPBD1;AFG3L1	5UTR;TSS200;TSS200;1stExon;TSS200	chr16:90038530-90039583	NA	0.212952	0.102746	0.110206	0.110206	0.00153105
cg08580224	5	180593235			chr5:180596863-180597485	NA	0.710147	0.569565	0.140583	0.140583	0.00784633
cg08843492	11	308231	IFITM2	1stExon	chr11:310728-311419	NA	0.30043	0.412664	-0.112234	0.112234	0.000562573
cg08928494	16	87952163	CA5A	Body	chr16:87948518-87948765	NA	0.791602	0.679363	0.112239	0.112239	0.00222465
cg09048334	6	37012640			chr6:37012609-37012884	NA	0.544963	0.36594	0.179023	0.179023	0.000417038
cg09098195	4	42155260	BEND4;BEND4	TSS1500;TSS1500	chr4:42152766-42154984	NA	0.7103	0.598601	0.111699	0.111699	0.00147438
cg09182724	1	193075640	GLRX2;GLRX2	TSS1500;TSS1500	chr1:193074174-193074778	NA	0.719128	0.566171	0.152958	0.152958	6.2256e-05
cg09191165	7	138347914	SVOPL;SVOPL	Body;5UTR	chr7:138348962-138349444	TRUE	0.799344	0.682975	0.116369	0.116369	0.000672393
cg09238049	16	1205018	CACNA1H;CACNA1H	Body;Body	chr16:1202414-1204624	TRUE	0.771679	0.661849	0.10983	0.10983	0.00218767
cg09243824	19	48217675	EHD2	5UTR	chr19:48216486-48216837	NA	0.835504	0.718059	0.117445	0.117445	7.47708e-06
cg09470983	3	195805948	TFRC;TFRC	5UTR;5UTR	chr3:195808278-195809219	NA	0.639798	0.509838	0.12996	0.12996	0.0240439
cg09884893	16	1369247	UBE2I;UBE2I;UBE2I;UBE2I	Body;Body;Body;Body	chr16:1369053-1369525	NA	0.765876	0.608503	0.157373	0.157373	0.000249274
cg09930033	6	117198704	RFX6	Body	chr6:117198089-117198705	NA	0.359604	0.243496	0.116108	0.116108	0.00638982
cg09939729	16	88263144			chr16:88263126-88263330	NA	0.725216	0.839881	-0.114665	0.114665	0.000588272
cg10023249	19	54041303	ZNF331;ZNF331	TSS200;5UTR	chr19:54040812-54041857	NA	0.336008	0.224252	0.111756	0.111756	0.00343788
cg10146330	22	50482250	TTLL8	Body	chr22:50483350-50483579	NA	0.850461	0.733575	0.116887	0.116887	0.0456887
cg10168086	16	26499966				TRUE	0.73334	0.621268	0.112072	0.112072	0.0160251
cg10351349	7	77463584	PHTF2;PHTF2	5UTR;5UTR		TRUE	0.668381	0.501885	0.166496	0.166496	0.000978882
cg10502924	1	149155178			chr1:149156106-149156671	NA	0.440503	0.561127	-0.120625	0.120625	0.00454725
cg10699852	3	195863402				TRUE	0.30818	0.188663	0.119517	0.119517	0.0353308
cg10735211	4	4310922	ZNF509	Body		TRUE	0.725597	0.611568	0.114029	0.114029	1.93466e-05
cg10790672	5	78384465	BHMT2	3UTR		NA	0.575643	0.458936	0.116707	0.116707	1.42697e-05
cg10986355	7	126893362	GRM8	TSS1500	chr7:126891300-126894205	NA	0.415681	0.302603	0.113078	0.113078	0.0267285
cg11081390	15	45585812				NA	0.754693	0.595761	0.158932	0.158932	0.000567799
cg11223816	4	76649935	USO1;USO1	1stExon;5UTR	chr4:76649538-76650457	NA	0.360361	0.187336	0.173024	0.173024	0.000155239
cg11311843	17	47302003	PHOSPHO1;PHOSPHO1	Body;Body	chr17:47301545-47302477	TRUE	0.217107	0.337306	-0.1202	0.1202	0.000946273
cg11367259	8	89969235				TRUE	0.716745	0.604655	0.112089	0.112089	0.00118138
cg11963436	10	93567261	TNKS2	Body		NA	0.722478	0.554266	0.168212	0.168212	6.86795e-05
cg12050434	12	43030949				NA	0.706647	0.482506	0.22414	0.22414	1.67809e-07
cg12106346	6	32178991	NOTCH4	Body		NA	0.715191	0.600604	0.114587	0.114587	0.00637145
cg12143767	22	42200811	CCDC134	5UTR	chr22:42195953-42196961	NA	0.721152	0.605145	0.116007	0.116007	0.000866453
cg12205742	18	68097929			chr18:68097806-68098096	TRUE	0.712056	0.59644	0.115616	0.115616	1.23539e-05
cg12344600	6	89769123				NA	0.689388	0.537645	0.151743	0.151743	5.35109e-05
cg12528452	11	2154074	INS-IGF2;IGF2;IGF2;IGF2	Body;3UTR;3UTR;3UTR	chr11:2154033-2154387	NA	0.730382	0.617393	0.112989	0.112989	0.000852844
cg12827637	14	69256791	ZFP36L1	Body	chr14:69256676-69257036	NA	0.633698	0.509729	0.123969	0.123969	0.00192958
cg12938017	7	100813130			chr7:100815484-100816995	NA	0.256447	0.0958085	0.160638	0.160638	0.000277399
cg12980917	19	38715106	DPF1;DPF1;DPF1	TSS1500;TSS1500;5UTR	chr19:38713166-38713458	NA	0.191901	0.0808799	0.111021	0.111021	0.00117892
cg13165070	11	2154113	INS-IGF2;IGF2;IGF2;IGF2	Body;3UTR;3UTR;3UTR	chr11:2154033-2154387	NA	0.507581	0.398052	0.109529	0.109529	0.00755316
cg13404674	12	247224	IQSEC3;IQSEC3	Body;5UTR	chr12:247455-248501	NA	0.805822	0.639402	0.166419	0.166419	3.87611e-05
cg13482378	2	88756044			chr2:88751335-88752865	NA	0.759214	0.649506	0.109708	0.109708	0.000347369
cg13521018	10	134429846	INPP5A	Body		NA	0.685627	0.543532	0.142094	0.142094	5.83061e-05
cg13569486	11	8290738			chr11:8289532-8290322	TRUE	0.481865	0.370938	0.110927	0.110927	0.00401899
cg13569575	12	121093629	CABP1;CABP1;CABP1	Body;Body;Body		NA	0.704315	0.814783	-0.110468	0.110468	0.010938
cg13582060	9	127040032	NEK6;NEK6;NEK6;NEK6	5UTR;5UTR;Body;5UTR		NA	0.553918	0.43718	0.116738	0.116738	0.000803439
cg13619522	15	75095171	CSK;CSK	3UTR;3UTR	chr15:75095349-75095560	NA	0.730163	0.606338	0.123825	0.123825	0.000265565
cg13645631	X	129519523	GPR119	TSS200		NA	0.808271	0.688972	0.119299	0.119299	0.000378223
cg13662724	4	164133838				NA	0.674412	0.561785	0.112627	0.112627	0.0218078
cg13704548	15	65714817	IGDCC4	Body	chr15:65714742-65715571	NA	0.333273	0.223054	0.11022	0.11022	0.0123301
cg13741781	14	106408885				NA	0.692846	0.556125	0.13672	0.13672	1.51672e-06
cg13755776	11	3602845			chr11:3601851-3602616	NA	0.51089	0.384093	0.126797	0.126797	8.85037e-05
cg13793166	9	123639954	PHF19;PHF19	TSS1500;TSS1500	chr9:123638820-123639936	NA	0.243472	0.1342	0.109272	0.109272	0.00372892
cg13976251	8	64325777				NA	0.679745	0.813505	-0.13376	0.13376	0.00147754
cg14004983	15	40806473			chr15:40803580-40804195	NA	0.587895	0.468424	0.119471	0.119471	0.00829164
cg14018420	1	21766356	NBPF3	TSS1500	chr1:21766272-21767224	NA	0.421982	0.555337	-0.133356	0.133356	0.000127592
cg14025029	3	135913338	MSL2;MSL2	TSS200;Body	chr3:135914197-135916090	NA	0.248055	0.136458	0.111597	0.111597	0.0081151
cg14153650	1	36687692			chr1:36689759-36690087	NA	0.670224	0.557043	0.113181	0.113181	0.000304797
cg14366742	4	8546989				NA	0.534688	0.399667	0.135021	0.135021	0.0164936
cg14382070	9	68298755			chr9:68298596-68299115	NA	0.871275	0.738605	0.13267	0.13267	0.000133866
cg14409029	11	19138243	ZDHHC13;ZDHHC13	TSS1500;TSS1500	chr11:19138497-19139216	NA	0.496047	0.334421	0.161625	0.161625	0.0162109
cg14464244	7	79083056	MAGI2	TSS200	chr7:79082948-79083850	NA	0.602176	0.290228	0.311949	0.311949	0.00964854
cg14559409	10	65930703			chr10:65930617-65930890	NA	0.831529	0.671755	0.159774	0.159774	0.00173268
cg14679235	17	80876074	TBCD	Body		NA	0.779257	0.661771	0.117486	0.117486	0.00173991
cg15092368	1	143270427			chr1:143270158-143270509	NA	0.688976	0.576392	0.112585	0.112585	0.000359572
cg15461550	8	4644719	CSMD1	Body		NA	0.467329	0.326313	0.141016	0.141016	0.0027338
cg15622077	X	20135978	MAP7D2;MAP7D2;MAP7D2;MAP7D2	TSS1500;TSS1500;TSS1500;TSS1500	chrX:20134203-20135350	NA	0.774804	0.634667	0.140137	0.140137	0.000535154
cg15757802	10	94429530				NA	0.6578	0.547506	0.110294	0.110294	0.00289159
cg16007189	11	23674100				NA	0.743427	0.624576	0.118851	0.118851	1.38511e-06
cg16053745	3	196240766	C3orf43	Body		NA	0.808619	0.689031	0.119588	0.119588	8.6956e-05
cg16379462	14	55119082	SAMD4A;SAMD4A	Body;Body		TRUE	0.760644	0.598993	0.161651	0.161651	0.00165022
cg16401850	14	106445160				NA	0.623616	0.461366	0.16225	0.16225	4.31545e-06
cg16435601	17	65822392	BPTF;BPTF	1stExon;1stExon	chr17:65821126-65821381	NA	0.254282	0.368074	-0.113792	0.113792	0.00153791
cg16476382	2	189169831	GULP1	5UTR		TRUE	0.644097	0.531608	0.112489	0.112489	0.000365094
cg16691888	2	170219230	LRP2	TSS200	chr2:170220772-170221114	NA	0.326205	0.154263	0.171942	0.171942	0.000184402
cg16880210	6	31130290	TCF19;TCF19	Body;Body	chr6:31125894-31126561	NA	0.755291	0.641321	0.113969	0.113969	0.0123671
cg17025149	12	128596903				TRUE	0.57134	0.457953	0.113386	0.113386	0.00175619
cg17154629	X	118357077			chrX:118356936-118357194	NA	0.737484	0.612447	0.125037	0.125037	0.000166965
cg17160329	2	232265967			chr2:232262854-232263544	NA	0.743832	0.634157	0.109674	0.109674	0.00136257
cg17436476	1	62120002			chr1:62119874-62120093	NA	0.841194	0.729211	0.111982	0.111982	9.89549e-08
cg17461271	1	172717683				NA	0.86794	0.700224	0.167717	0.167717	3.79678e-07
cg17647091	12	54474036	FLJ12825;LOC100240735	Body;Body	chr12:54475512-54475816	NA	0.714947	0.57971	0.135237	0.135237	3.34256e-06
cg17652174	17	81008971	B3GNTL1	Body	chr17:81009245-81009999	NA	0.40834	0.281785	0.126555	0.126555	0.0188893
cg17678740	7	53254947			chr7:53254982-53255204	NA	0.734291	0.600135	0.134155	0.134155	4.25721e-05
cg17847861	19	40972683	SPTBN4;BLVRB	TSS1500;TSS1500	chr19:40971476-40973393	NA	0.489404	0.339616	0.149789	0.149789	0.00404561
cg17964505	17	36609863			chr17:36609705-36610320	NA	0.303416	0.165366	0.13805	0.13805	0.00271615
cg18022036	5	19288941				NA	0.640129	0.454952	0.185177	0.185177	0.00532702
cg18181571	5	52082858	ITGA1;PELO	TSS1500;TSS1500	chr5:52083946-52084287	NA	0.338734	0.202619	0.136114	0.136114	0.0261277
cg18363918	19	51829984	IGLON5	Body	chr19:51830064-51831145	NA	0.473212	0.342718	0.130494	0.130494	0.00692108
cg18681998	4	17616180	MED28	TSS200	chr4:17616175-17616506	NA	0.271898	0.159446	0.112452	0.112452	0.00581992
cg18755798	19	41317952			chr19:41317792-41318151	NA	0.376786	0.26227	0.114516	0.114516	0.000241039
cg18876438	12	12717804			chr12:12714633-12715200	NA	0.611392	0.496095	0.115297	0.115297	0.0267358
cg19015686	10	101843063	CPN1	TSS1500		NA	0.692357	0.808392	-0.116036	0.116036	0.000219019
cg19097082	11	130201322				NA	0.830225	0.716781	0.113443	0.113443	0.000174042
cg19325487	2	113609544				NA	0.756008	0.597139	0.158869	0.158869	0.000296795
cg19542548	3	11311058			chr3:11313889-11314137	NA	0.708839	0.550593	0.158246	0.158246	1.77076e-05
cg19582538	6	38127734				NA	0.665624	0.533974	0.13165	0.13165	0.0172918
cg19696891	19	54057705	ZNF331;ZNF331;ZNF331	5UTR;5UTR;TSS1500	chr19:54057414-54058254	NA	0.470312	0.354068	0.116244	0.116244	0.00125226
cg19730972	14	102176671			chr14:102172003-102172705	NA	0.500718	0.382418	0.1183	0.1183	0.00491724
cg19755108	5	176434079	UIMC1	TSS1500	chr5:176432854-176433908	NA	0.458251	0.334355	0.123896	0.123896	0.000882252
cg19808620	1	153514442	S100A5	TSS1500		NA	0.333889	0.208003	0.125886	0.125886	0.000297087
cg19933320	7	64125401	ZNF107;ZNF107	TSS1500;TSS1500	chr7:64126715-64126994	NA	0.647065	0.534572	0.112492	0.112492	0.000141945
cg19995891	2	191042691	C2orf88;C2orf88	5UTR;5UTR	chr2:191044979-191045829	NA	0.714405	0.603018	0.111387	0.111387	0.0175963
cg20401786	8	143472994	TSNARE1	5UTR	chr8:143471631-143472231	NA	0.789732	0.676076	0.113656	0.113656	2.50007e-06
cg20430870	10	52487619				NA	0.885778	0.768775	0.117003	0.117003	4.15168e-05
cg20613639	11	129909772			chr11:129910305-129910950	NA	0.630531	0.513461	0.11707	0.11707	2.06265e-05
cg20764753	7	157957101	PTPRN2;PTPRN2;PTPRN2	Body;Body;Body	chr7:157956911-157957273	NA	0.372057	0.260747	0.11131	0.11131	3.13999e-05
cg20867963	6	3743529	C6orf145	Body		TRUE	0.345088	0.224821	0.120267	0.120267	0.000116503
cg20916068	15	75614965				NA	0.878524	0.730502	0.148022	0.148022	2.78749e-06
cg20925763	2	219879821	CCDC108	Body		NA	0.675732	0.560163	0.115569	0.115569	0.00070922
cg21181453	9	130700954	DPM2	TSS200	chr9:130699759-130700266	NA	0.669556	0.545159	0.124397	0.124397	0.0280262
cg21208157	19	49120043	RPL18	Body	chr19:49122277-49122923	TRUE	0.511028	0.390518	0.12051	0.12051	0.000717655
cg21581312	15	35529473	LOC723972	TSS200		NA	0.819935	0.563301	0.256634	0.256634	6.99542e-06
cg21872919	7	158158401	PTPRN2;PTPRN2;PTPRN2	Body;Body;Body		NA	0.679066	0.527508	0.151558	0.151558	0.00127327
cg22078451	5	58335681	PDE4D;PDE4D;PDE4D	Body;Body;Body	chr5:58334836-58335881	NA	0.220341	0.0936252	0.126716	0.126716	0.00294466
cg22100852	6	13578802	SIRT5;SIRT5	5UTR;5UTR	chr6:13574438-13575110	NA	0.720578	0.601064	0.119515	0.119515	0.00129012
cg22157398	2	9076910	MBOAT2	Body		TRUE	0.69482	0.575724	0.119096	0.119096	0.000926669
cg22159025	15	25201020	SNRPN;SNRPN;SNRPN;SNRPN;SNURF;SNURF;SNRPN	5UTR;5UTR;5UTR;5UTR;Body;Body;5UTR	chr15:25200035-25201054	NA	0.542051	0.424367	0.117684	0.117684	0.00864972
cg22164177	12	117013718	MAP1LC3B2	5UTR		NA	0.690105	0.538271	0.151834	0.151834	0.000165787
cg22177976	4	84258471			chr4:84255726-84256399	NA	0.685785	0.794551	-0.108765	0.108765	0.00871785
cg22203628	11	69241075				NA	0.71866	0.500761	0.217899	0.217899	0.000159633
cg22211810	7	5834292				NA	0.850923	0.733724	0.117199	0.117199	5.59403e-05
cg22318821	12	34480428				NA	0.604194	0.488237	0.115957	0.115957	0.00339051
cg22502448	3	44622831	ZNF167	Body	chr3:44622586-44622866	NA	0.812635	0.670372	0.142263	0.142263	0.000116987
cg22517356	1	1361216	TMEM88B	TSS1500	chr1:1361560-1361787	NA	0.624156	0.512342	0.111814	0.111814	0.0168962
cg22545206	2	118617499			chr2:118616575-118618163	NA	0.652247	0.528326	0.123922	0.123922	0.0419705
cg22561380	8	42829775	HOOK3	Body		NA	0.80186	0.656795	0.145065	0.145065	2.20079e-05
cg22617898	19	18313388	RAB3A	Body	chr19:18313348-18313577	NA	0.740605	0.609704	0.130901	0.130901	6.41664e-05
cg22740796	10	132461281				NA	0.798198	0.68579	0.112409	0.112409	9.37692e-05
cg22749642	11	857033	TSPAN4;TSPAN4;TSPAN4;TSPAN4;TSPAN4;TSPAN4;TSPAN4	5UTR;Body;Body;Body;Body;Body;Body	chr11:858575-858932	TRUE	0.75922	0.648804	0.110416	0.110416	0.0470878
cg22964775	4	62362347	LPHN3	TSS1500		NA	0.556652	0.437668	0.118984	0.118984	0.000440066
cg23057220	19	1356315	MUM1;MUM1	TSS200;5UTR	chr19:1354420-1355350	TRUE	0.726645	0.595041	0.131604	0.131604	0.00168656
cg23304023	10	123949949	TACC2;TACC2;TACC2;TACC2	Body;Body;Body;Body		TRUE	0.694828	0.578232	0.116596	0.116596	0.00251257
cg23410056	X	111624323	ZCCHC16	5UTR	chrX:111623831-111624042	NA	0.73472	0.610648	0.124072	0.124072	2.38596e-05
cg23768702	18	44557673	TCEB3CL;TCEB3C;KATNAL2	TSS1500;TSS1500;5UTR	chr18:44554879-44556671	NA	0.740744	0.606225	0.134518	0.134518	0.000117555
cg23917638	1	567501	MIR1977	TSS1500		NA	0.551872	0.435724	0.116147	0.116147	0.0027898
cg23981150	1	161111090			chr1:161110859-161111107	NA	0.396967	0.285642	0.111325	0.111325	0.000138475
cg24108215	1	39174820			chr1:39174379-39174940	NA	0.817659	0.679312	0.138348	0.138348	1.41203e-05
cg24228532	18	76002290			chr18:75998674-75999123	NA	0.499483	0.372057	0.127426	0.127426	0.020378
cg24244718	X	48433595	RBM3	Body	chrX:48432815-48433322	NA	0.401747	0.541676	-0.139929	0.139929	0.000202967
cg24330514	1	115396406	SYCP1	TSS1500	chr1:115397448-115397942	NA	0.779988	0.643769	0.136219	0.136219	1.67474e-06
cg24502334	1	243264842	LOC731275	Body	chr1:243264940-243265196	NA	0.568329	0.447067	0.121262	0.121262	0.0116715
cg24877792	5	180287685	ZFP62	TSS200	chr5:180287903-180288862	NA	0.273134	0.161986	0.111148	0.111148	0.000737903
cg24955743	1	2454705	PANK4	Body	chr1:2452795-2453007	NA	0.751644	0.626847	0.124797	0.124797	0.00510727
cg24962978	11	118889279	TRAPPC4;TRAPPC4;RPS25	5UTR;1stExon;TSS1500	chr11:118888878-118890115	NA	0.257877	0.13202	0.125857	0.125857	0.000607578
cg25020666	7	75957850	YWHAG	3UTR	chr7:75958865-75959074	TRUE	0.458912	0.339362	0.11955	0.11955	0.031983
cg25105522	17	43355089	MAP3K14	Body		TRUE	0.550892	0.421578	0.129314	0.129314	0.0307443
cg25180228	2	130795350	LOC440905	Body	chr2:130795340-130795714	NA	0.571774	0.433733	0.138041	0.138041	0.00432007
cg25353287	2	42277667	PKDCC	Body		NA	0.774492	0.661183	0.113309	0.113309	0.00337772
cg25444615	19	24184550				NA	0.701275	0.547592	0.153683	0.153683	8.99712e-05
cg25575628	10	7709639	ITIH5;ITIH5	TSS1500;TSS1500		NA	0.25839	0.130639	0.127751	0.127751	0.00277927
cg25793628	17	67311918	ABCA5;ABCA5	TSS200;5UTR		NA	0.703784	0.586602	0.117182	0.117182	0.00846427
cg26094004	17	42075116	PYY	5UTR	chr17:42072138-42072444	NA	0.818397	0.695932	0.122465	0.122465	0.000278066
cg26233230	4	185961240				TRUE	0.294838	0.180629	0.114209	0.114209	0.00134629
cg26262746	6	1515580			chr6:1515515-1515798	NA	0.793917	0.664188	0.129729	0.129729	0.000194555
cg26511972	6	29796591	HLA-G	Body	chr6:29795553-29796594	NA	0.555571	0.444688	0.110883	0.110883	0.00688608
cg26868250	11	14612332	PSMA1	Body		NA	0.637544	0.512619	0.124925	0.124925	1.30755e-06
cg27001715	6	150329845			chr6:150326011-150326802	NA	0.529625	0.411817	0.117809	0.117809	0.00854916
cg27054887	16	67276940	FHOD1	Body	chr16:67280023-67283152	NA	0.702476	0.832052	-0.129576	0.129576	0.00325114
cg27120649	7	94286261	SGCE;PEG10;SGCE;PEG10;SGCE	TSS1500;5UTR;TSS1500;5UTR;TSS1500	chr7:94284858-94286527	NA	0.418669	0.309549	0.10912	0.10912	0.000249416
cg27183791	16	89381904	ANKRD11	Body		TRUE	0.646088	0.532612	0.113476	0.113476	0.0138285
cg27268436	X	69510675	KIF4A;PDZD11	Body;TSS1500	chrX:69509644-69509962	NA	0.400235	0.229848	0.170387	0.170387	0.0180891
cg27297441	10	134918671	GPR123	Body	chr10:134918755-134918975	NA	0.844105	0.728932	0.115173	0.115173	0.000461285
cg27355005	10	51371709	LOC728407;PARG	TSS1500;TSS1500	chr10:51370811-51371710	NA	0.289365	0.175079	0.114286	0.114286	0.00037827
cg27400772	19	38715064	DPF1;DPF1;DPF1	TSS200;TSS200;5UTR	chr19:38714548-38715065	NA	0.377127	0.244267	0.13286	0.13286	0.000291764
cg27542314	10	118154109				NA	0.668053	0.553501	0.114553	0.114553	0.00218194
cg27556136	X	73325521	NCRNA00182	Body	chrX:73325164-73325522	NA	0.823154	0.642496	0.180658	0.180658	1.01723e-05
ch.11.1209891F	11	62344975	TUT1	Body	chr11:62341228-62341695	NA	0.254574	0.127405	0.127168	0.127168	0.00541914
ch.12.973812R	12	49046495				NA	0.29593	0.180877	0.115053	0.115053	0.0150992
ch.14.556710R	14	50580290	C14orf138;C14orf138	Body;Body	chr14:50582970-50583504	NA	0.257717	0.140174	0.117543	0.117543	0.00430709
ch.15.365777F	15	39416067				NA	0.214932	0.101263	0.113669	0.113669	0.00049487
ch.17.1528808F	17	57752664	CLTC	Body		NA	0.218484	0.106055	0.112429	0.112429	0.000782413
ch.21.284298R	21	30188220				NA	0.278268	0.110579	0.167689	0.167689	9.61006e-05
ch.3.2658749R	3	133915637	RYK;RYK	Body;Body		NA	0.314514	0.140148	0.174366	0.174366	0.00159516
ch.8.2197061F	8	109278439				NA	0.273685	0.163642	0.110044	0.110044	0.00231467
T2D_Cases
id	CHR	MAPINFO	UCSC_RefGene_Name	UCSC_RefGene_Group	UCSC_CpG_Islands_Name	Enhancer	avg_con	avg_case	delta	absolute delta	P
cg00001793	12	11905390	ETV6	Body		TRUE	0.748039	0.593404	0.154635	0.154635	4.21e-05
cg00090782	10	43248870			chr10:43248523-43250912	NA	0.356676	0.483131	-0.126455	0.126455	0.00114423
cg00138804	7	57706707				NA	0.742955	0.629882	0.113073	0.113073	7.59e-06
cg00350932	2	86335912	PTCD3	Body	chr2:86332659-86333650	NA	0.428383	0.579291	-0.150907	0.150907	0.00300144
cg00361155	2	109651951			chr2:109647955-109648230	NA	0.663003	0.777544	-0.114541	0.114541	0.000639118
cg00445013	3	190683296				NA	0.818551	0.708266	0.110285	0.110285	0.00260788
cg00755130	6	32729587	HLA-DQB2	Body	chr6:32729342-32729877	NA	0.743457	0.633331	0.110125	0.110125	0.0155494
cg00766322	7	70252282	AUTS2	Body;Body	chr7:70254894-70255986	NA	0.807549	0.694483	0.113066	0.113066	4.56e-05
cg00920668	1	207991122	LOC148696	TSS1500		NA	0.85293	0.742384	0.110546	0.110546	1.3e-05
cg01249823	14	73360841	DPF3	TSS200	chr14:73358789-73360934	NA	0.275111	0.154711	0.1204	0.1204	0.0129493
cg01262337	3	53290205	TKT	TSS200;TSS200;TSS200	chr3:53289533-53290213	NA	0.462165	0.320689	0.141476	0.141476	0.000120185
cg01352656	2	118561680				NA	0.375529	0.224845	0.150684	0.150684	0.0216254
cg01614839	15	63751596				NA	0.654459	0.53087	0.12359	0.12359	0.000457091
cg01972394	1	19229528	ALDH4A1	TSS1500;TSS1500	chr1:19228828-19229634	NA	0.289536	0.176919	0.112617	0.112617	1.57e-05
cg02088292	1	235099151				NA	0.349326	0.236114	0.113212	0.113212	0.0100576
cg02180424	14	48095779	MDGA2	Body		NA	0.809865	0.642355	0.167509	0.167509	0.000239874
cg02466933	2	9770529	YWHAQ	Body	chr2:9770189-9771562	NA	0.243025	0.366265	-0.12324	0.12324	4.1e-06
cg02547394	13	112721789	SOX1	TSS200	chr13:112720564-112723582	NA	0.378042	0.266164	0.111878	0.111878	2.04e-05
cg02671421	1	149069731				NA	0.84011	0.697892	0.142218	0.142218	0.000259052
cg02938429	2	20646248	RHOB	TSS1500	chr2:20646428-20647988	NA	0.237532	0.12603	0.111502	0.111502	0.00363326
cg03074692	11	64216380			chr11:64216411-64216709	TRUE	0.395977	0.251342	0.144635	0.144635	0.0109685
cg03144560	20	55043299	C20orf43	TSS1500	chr20:55043375-55043766	NA	0.30957	0.427455	-0.117886	0.117886	0.000365799
cg03256090	16	1328562				TRUE	0.459617	0.329383	0.130233	0.130233	0.0480725
cg03330490	10	94452236	HHEX	Body	chr10:94452200-94452428	NA	0.299695	0.180021	0.119674	0.119674	0.000263054
cg03449513	6	51275386				NA	0.78142	0.651446	0.129973	0.129973	0.000147193
cg03553781	X	52897080	XAGE3	5UTR;TSS1500;1stExon		NA	0.781057	0.641758	0.1393	0.1393	0.000521175
cg03581262	2	106192732				TRUE	0.695936	0.510433	0.185503	0.185503	1.99e-05
cg03609493	4	11370314	MIR572	TSS200	chr4:11370229-11370886	NA	0.601007	0.439653	0.161354	0.161354	0.00460834
cg03711944	11	47377212	SPI1	Body;Body	chr11:47376651-47377236	NA	0.710379	0.567727	0.142652	0.142652	0.000102968
cg03790075	10	102732171	SEMA4G	TSS200	chr10:102729299-102729710	NA	0.897009	0.784422	0.112587	0.112587	6.26e-05
cg04005843	5	1462820	LPCAT1	3UTR	chr5:1463343-1463851	NA	0.802117	0.689029	0.113088	0.113088	6.47e-05
cg04294190	X	129629140	FAM45B	Body		NA	0.609154	0.442521	0.166633	0.166633	7.39e-05
cg04358214	16	67143304	C16orf70	TSS1500	chr16:67143282-67143827	NA	0.594894	0.473139	0.121755	0.121755	0.00173106
cg04605980	12	117471700				TRUE	0.819352	0.707059	0.112293	0.112293	0.00155895
cg04621069	1	21544521	ECE1	3UTR;3UTR;3UTR;3UTR		TRUE	0.834646	0.720843	0.113803	0.113803	0.000580343
cg04860157	6	36842651	PPIL1	1stExon;5UTR	chr6:36842308-36842845	NA	0.256597	0.1453	0.111296	0.111296	1.43e-05
cg04864807	2	121412139			chr2:121411983-121412315	TRUE	0.437487	0.321824	0.115664	0.115664	0.0118734
cg04871364	1	6501062	ESPN	Body	chr1:6500168-6501130	NA	0.577134	0.449904	0.12723	0.12723	0.000943625
cg04942791	13	110533824				NA	0.809243	0.692772	0.11647	0.11647	3.21e-05
cg04981410	6	31325427	HLA-B	TSS1500	chr6:31323946-31325211	NA	0.328071	0.190282	0.137788	0.137788	0.00920724
cg05005382	16	841550	CHTF18	Body	chr16:841347-841551	NA	0.793675	0.666302	0.127373	0.127373	0.000611185
cg05062854	22	32435553			chr22:32439046-32439442	NA	0.633649	0.507974	0.125676	0.125676	4.48e-06
cg05067427	16	54227914			chr16:54228224-54228479	TRUE	0.594854	0.481945	0.112909	0.112909	0.00736578
cg05093429	14	96129574	TCL6	Body		NA	0.653791	0.491052	0.162739	0.162739	0.000162982
cg05153791	1	197116622	ASPM	TSS1500		NA	0.758995	0.645372	0.113623	0.113623	0.000727684
cg05190557	5	179125342	CANX	TSS1500;TSS1500	chr5:179125341-179126340	NA	0.252199	0.108617	0.143583	0.143583	0.00224194
cg05280527	14	80328450	NRXN3	3UTR;3UTR;3UTR	chr14:80328014-80328331	NA	0.541256	0.423421	0.117835	0.117835	0.00413875
cg05314622	19	53466522	ZNF816A	TSS1500	chr19:53465730-53466323	NA	0.289308	0.425447	-0.136139	0.136139	1.02e-06
cg05488217	11	58730897			chr11:58731311-58731535	TRUE	0.727409	0.6106	0.116809	0.116809	0.000832938
cg05489989	6	29456162	MAS1L	TSS1500		NA	0.626007	0.510897	0.11511	0.11511	9.24e-06
cg05653055	17	20841843				NA	0.816764	0.681426	0.135338	0.135338	0.0498687
cg05789702	6	85298261				NA	0.563495	0.448365	0.115129	0.115129	2.33e-05
cg05838959	17	19015870			chr17:19014144-19014604	NA	0.332645	0.216005	0.116641	0.116641	0.0201496
cg05893889	2	65432239				NA	0.787092	0.65851	0.128582	0.128582	7.38e-06
cg06013840	22	21822779			chr22:21821571-21824125	NA	0.278841	0.152558	0.126283	0.126283	0.013002
cg06148974	4	1864183			chr4:1864182-1864417	NA	0.419142	0.271609	0.147533	0.147533	0.0159669
cg06513149	13	33002431	N4BP2L1	TSS200;TSS200	chr13:33001249-33002078	NA	0.319371	0.209063	0.110309	0.110309	5.38e-05
cg06533887	11	133010823	OPCML	Body		NA	0.627678	0.503856	0.123822	0.123822	0.000452575
cg06592982	10	119443899				NA	0.678698	0.564846	0.113851	0.113851	0.00270856
cg06611444	4	176394089				NA	0.788494	0.653924	0.13457	0.13457	7.41e-07
cg06722069	3	113822382			chr3:113822136-113822414	NA	0.630762	0.51313	0.117632	0.117632	2.43e-06
cg06905511	5	139062493	CXXC5	3UTR	chr5:139060555-139060934	NA	0.633562	0.51558	0.117983	0.117983	0.00359291
cg07369507	6	28304287	ZNF323	TSS1500;TSS200;5UTR;TSS200;5UTR;TSS1500		NA	0.358988	0.506523	-0.147535	0.147535	7.12e-05
cg07437919	8	142234483	SLC45A4	Body	chr8:142236388-142236589	NA	0.620942	0.743412	-0.122469	0.122469	0.000418614
cg07441824	X	111623974	ZCCHC16	5UTR	chrX:111623831-111624042	NA	0.746036	0.600578	0.145458	0.145458	5.33e-06
cg07455406	14	21077527			chr14:21077875-21078094	NA	0.667237	0.547214	0.120024	0.120024	1.82e-05
cg07565404	2	107084911	RGPD3	TSS200	chr2:107082328-107084936	NA	0.824102	0.710186	0.113916	0.113916	1.31e-05
cg07867325	3	73159953			chr3:73159857-73160140	NA	0.846716	0.732463	0.114253	0.114253	4.25e-05
cg07911310	17	65292016				NA	0.848312	0.734448	0.113864	0.113864	0.00315342
cg08072980	7	50450320	IKZF1	Body		NA	0.820426	0.698132	0.122295	0.122295	1.53e-06
cg08146621	2	158453928	ACVR1C	1stExon;Body;Body;5UTR;Body	chr2:158453799-158454111	NA	0.49683	0.386038	0.110792	0.110792	0.000339746
cg08174789	8	2078112	MYOM2	Body	chr8:2078049-2078427	NA	0.774607	0.653531	0.121076	0.121076	0.00869708
cg08365438	10	21683093				NA	0.815613	0.679089	0.136524	0.136524	5.03e-06
cg08399336	4	129488643				TRUE	0.811462	0.692052	0.11941	0.11941	0.00122351
cg08450091	3	82857215			chr3:82856984-82857244	NA	0.884342	0.766096	0.118246	0.118246	2.64e-05
cg08533403	19	40854718	PLD3, C19orf47	5UTR;5UTR;TSS1500	chr19:40854180-40854733	NA	0.278128	0.148492	0.129636	0.129636	0.00455581
cg08589776	4	160025391			chr4:160023787-160025437	NA	0.374959	0.235998	0.138961	0.138961	0.0275855
cg08827001	11	111384048	BTG4, C11orf88, MIR34C	TSS1500;TSS1500;TSS1500;TSS200	chr11:111385337-111385712	NA	0.345375	0.229875	0.115501	0.115501	0.00151311
cg09098195	4	42155260	BEND4	TSS1500;TSS1500	chr4:42152766-42154984	NA	0.725211	0.577325	0.147886	0.147886	0.000945895
cg09182724	1	193075640	GLRX2	TSS1500;TSS1500	chr1:193074174-193074778	NA	0.71253	0.57169	0.14084	0.14084	4.9e-06
cg09238049	16	1205018	CACNA1H	Body;Body	chr16:1202414-1204624	TRUE	0.775404	0.657954	0.11745	0.11745	0.000303274
cg09884893	16	1369247	UBE2I	Body;Body;Body;Body	chr16:1369053-1369525	NA	0.763632	0.587854	0.175779	0.175779	0.000372502
cg10501210	1	207997020				TRUE	0.774878	0.663374	0.111503	0.111503	1.99e-05
cg10765857	11	6948101	ZNF215	5UTR	chr11:6947520-6948212	NA	0.31713	0.201253	0.115877	0.115877	9.52e-07
cg10818284	X	49056605	SYP	Body	chrX:49056348-49056887	NA	0.353553	0.221194	0.132359	0.132359	0.00880445
cg10857729	8	972495			chr8:976015-976416	NA	0.81723	0.681955	0.135275	0.135275	0.000176607
cg10891951	3	136442365	STAG1	5UTR		NA	0.709147	0.591181	0.117967	0.117967	0.0022011
cg10986104	13	99089870	FARP1	Body		NA	0.848561	0.717306	0.131256	0.131256	0.0290908
cg11011512	12	131303247	STX2	Body;Body	chr12:131303093-131303836	TRUE	0.458225	0.346551	0.111674	0.111674	0.0438938
cg11081390	15	45585812				NA	0.749679	0.612941	0.136739	0.136739	3.53e-07
cg11156873	5	1491579	LPCAT1	Body	chr5:1489799-1490071	NA	0.708986	0.555395	0.15359	0.15359	5.85e-05
cg11223816	4	76649935	USO1	1stExon;5UTR	chr4:76649538-76650457	NA	0.353049	0.217009	0.13604	0.13604	0.000203866
cg11245569	11	8679885	TRIM66	5UTR		TRUE	0.718084	0.598029	0.120054	0.120054	0.000734964
cg11317690	4	6347280	PPP2R2C	Body;Body		NA	0.709302	0.597789	0.111513	0.111513	0.0128948
cg11347531	1	59090352				NA	0.768632	0.644664	0.123969	0.123969	0.000171575
cg11572381	19	10827337	DNM2	TSS1500;TSS1500;TSS1500;TSS1500	chr19:10828657-10829340	NA	0.753129	0.633964	0.119165	0.119165	0.000477466
cg11664379	5	7289931			chr5:7289733-7290153	NA	0.640858	0.526802	0.114056	0.114056	1.63e-05
cg11963436	10	93567261	TNKS2	Body		NA	0.729499	0.550381	0.179118	0.179118	1.2e-05
cg12026095	19	49468461	FTL	TSS200	chr19:49468372-49469376	NA	0.323406	0.181035	0.142371	0.142371	3.05e-07
cg12050434	12	43030949				NA	0.700989	0.508593	0.192396	0.192396	3.35e-07
cg12260146	3	33840237	PDCD6IP	1stExon;Body;1stExon	chr3:33839996-33840671	NA	0.269421	0.155408	0.114013	0.114013	7.2e-06
cg12344600	6	89769123				NA	0.67312	0.525814	0.147306	0.147306	4.37e-07
cg12546081	15	79602873	TMED3	TSS1500	chr15:79603220-79604093	NA	0.443589	0.328479	0.11511	0.11511	0.0230961
cg12750800	12	18653875	PIK3C2G	Body		NA	0.748937	0.627009	0.121928	0.121928	1.38e-05
cg12938017	7	100813130			chr7:100815484-100816995	NA	0.235648	0.0802742	0.155374	0.155374	3.59e-05
cg13093793	14	35099518	SNX6	TSS200;TSS1500	chr14:35098694-35099478	NA	0.32298	0.207472	0.115508	0.115508	1.39e-05
cg13277393	13	78234529				NA	0.713934	0.594196	0.119737	0.119737	2.03e-05
cg13374304	7	63016648			chr7:63016936-63017286	NA	0.798215	0.6792	0.119014	0.119014	0.000670989
cg13404674	12	247224	IQSEC3	Body;5UTR	chr12:247455-248501	NA	0.7845	0.647025	0.137476	0.137476	0.000365615
cg13435243	9	131670553	LRRC8A	Body;Body;Body	chr9:131669882-131671092	NA	0.848841	0.734064	0.114777	0.114777	0.000154642
cg13491045	11	101646253				TRUE	0.701057	0.836095	-0.135038	0.135038	0.000500222
cg13704548	15	65714817	IGDCC4	Body	chr15:65714742-65715571	NA	0.341047	0.218092	0.122956	0.122956	0.00153837
cg13755776	11	3602845			chr11:3601851-3602616	NA	0.504692	0.387486	0.117206	0.117206	3.34e-05
cg13793166	9	123639954	PHF19;PHF19	TSS1500;TSS1500	chr9:123638820-123639936	NA	0.285969	0.154606	0.131363	0.131363	0.00759451
cg13802355	2	219246070	SLC11A1	TSS1500		NA	0.520623	0.631161	-0.110538	0.110538	0.00339033
cg13876481	6	147124881	C6orf103, LOC729176	Body;Body		NA	0.487193	0.370082	0.117111	0.117111	3.61e-05
cg13976251	8	64325777				NA	0.645732	0.795724	-0.149991	0.149991	3.1e-05
cg14002274	6	111303046	RPF2	TSS1500	chr6:111303114-111303485	NA	0.402655	0.287272	0.115383	0.115383	0.000144264
cg14018420	1	21766356	NBPF3	TSS1500	chr1:21766272-21767224	NA	0.399171	0.533105	-0.133934	0.133934	1.94e-05
cg14189391	2	25527347	DNMT3A	Body;Body;Body		TRUE	0.650335	0.534182	0.116152	0.116152	0.0019872
cg14343544	9	139906061	ABCA2	Body;Body	chr9:139905818-139906459	NA	0.74159	0.628315	0.113275	0.113275	0.000664867
cg14382070	9	68298755			chr9:68298596-68299115	NA	0.875111	0.76496	0.110152	0.110152	0.000236331
cg14395298	13	23412250			chr13:23412207-23412623	NA	0.481831	0.36861	0.113221	0.113221	0.00088289
cg14435695	11	71950660	PHOX2A	3UTR	chr11:71950815-71951408	TRUE	0.382863	0.268157	0.114706	0.114706	5.78e-05
cg14506366	5	1430421	SLC6A3	Body		NA	0.761589	0.605419	0.15617	0.15617	0.000458411
cg14508358	9	6716417			chr9:6715976-6716503	NA	0.362598	0.242338	0.12026	0.12026	0.0360161
cg14559409	10	65930703			chr10:65930617-65930890	NA	0.830318	0.695958	0.13436	0.13436	1.09e-06
cg14654811	1	158550705	OR10X1	TSS1500		NA	0.729291	0.590897	0.138394	0.138394	0.00535489
cg14690181	5	115387984				NA	0.614618	0.4869	0.127718	0.127718	5.84e-06
cg14742937	8	39172097	ADAM5P	TSS200		NA	0.686164	0.56447	0.121694	0.121694	0.0235551
cg14825735	6	1594066				NA	0.722618	0.609604	0.113015	0.113015	0.00322167
cg14861097	3	69051257	C3orf64	Body		NA	0.684049	0.570768	0.113282	0.113282	0.00510377
cg14940871	18	77386828			chr18:77386827-77387050	NA	0.760955	0.644886	0.11607	0.11607	2.71e-06
cg14981432	11	61555930	C11orf9	3UTR;3UTR	chr11:61559907-61560549	NA	0.549556	0.412174	0.137382	0.137382	0.000306929
cg14983684	14	68822877	RAD51L1	Body;Body;Body		NA	0.79802	0.686322	0.111698	0.111698	0.000131022
cg15033511	17	54994023			chr17:54990832-54991771	NA	0.631674	0.513782	0.117892	0.117892	0.00186132
cg15092368	1	143270427			chr1:143270158-143270509	NA	0.700545	0.585326	0.115219	0.115219	6.25e-05
cg15123819	5	99388688				NA	0.553956	0.43806	0.115896	0.115896	0.0494618
cg15248989	19	14682900	NDUFB7	TSS200	chr19:14682657-14682994	NA	0.265397	0.143136	0.12226	0.12226	8.82e-07
cg15426604	3	156896326			chr3:156892554-156893036	NA	0.704466	0.581607	0.122859	0.122859	0.0210236
cg15447825	13	113873353	CUL4A	Body;Body	chr13:113870001-113870203	NA	0.735083	0.619815	0.115268	0.115268	0.000420846
cg15461550	8	4644719	CSMD1	Body		NA	0.462059	0.304437	0.157622	0.157622	0.000967043
cg15581235	15	41708917	RTF1	TSS1500	chr15:41708907-41709951	NA	0.320824	0.202937	0.117887	0.117887	3.07e-06
cg15622077	X	20135978	MAP7D2	TSS1500;TSS1500;TSS1500;TSS1500	chrX:20134203-20135350	NA	0.79481	0.655578	0.139233	0.139233	7.08e-05
cg15881107	5	13579577				NA	0.633807	0.518189	0.115619	0.115619	0.00615506
cg15997204	2	2189662	MYT1L	5UTR	chr2:2189200-2190138	NA	0.837339	0.718889	0.11845	0.11845	7.36e-06
cg16271424	10	99080594	FRAT1	1stExon;3UTR	chr10:99078811-99081048	TRUE	0.341152	0.186531	0.154622	0.154622	0.000999404
cg16366262	1	1118157	TTLL10	Body;Body	chr1:1115574-1116006	NA	0.430539	0.31782	0.112719	0.112719	0.0474978
cg16370398	12	54448913	HOXC4	Body;Body	chr12:54447744-54448091	NA	0.576414	0.458631	0.117783	0.117783	0.0179805
cg16379462	14	55119082	SAMD4A	Body;Body		TRUE	0.750253	0.63878	0.111473	0.111473	0.00128423
cg16401850	14	106445160				NA	0.627215	0.473778	0.153437	0.153437	9.6e-07
cg16446484	16	31581309	CSDAP1	TSS1500	chr16:31580070-31580317	NA	0.657045	0.509219	0.147826	0.147826	0.00260151
cg16532282	1	226271799			chr1:226270723-226271841	NA	0.505996	0.389725	0.116272	0.116272	0.00945884
cg16691888	2	170219230	LRP2	TSS200	chr2:170220772-170221114	NA	0.339799	0.195759	0.14404	0.14404	0.00274675
cg17051552	11	6206828				NA	0.758049	0.623508	0.134541	0.134541	0.000278198
cg17154629	X	118357077			chrX:118356936-118357194	NA	0.716368	0.596036	0.120332	0.120332	0.000137535
cg17461271	1	172717683				NA	0.863364	0.706503	0.156861	0.156861	1.11e-06
cg17647091	12	54474036	FLJ12825, LOC100240735	Body;Body	chr12:54475512-54475816	NA	0.727043	0.595112	0.13193	0.13193	3.26e-06
cg17678740	7	53254947			chr7:53254982-53255204	NA	0.737648	0.619879	0.117769	0.117769	1.6e-05
cg17919152	13	112858755				NA	0.794124	0.681933	0.112191	0.112191	0.0251525
cg17964505	17	36609863			chr17:36609705-36610320	NA	0.315356	0.189181	0.126176	0.126176	0.0198726
cg18022036	5	19288941				NA	0.572727	0.430532	0.142195	0.142195	0.000459898
cg18040354	17	53800484	TMEM100	TSS1500;5UTR		NA	0.465629	0.347219	0.11841	0.11841	0.0253151
cg18363918	19	51829984	IGLON5	Body	chr19:51830064-51831145	NA	0.503648	0.392483	0.111165	0.111165	0.0424034
cg18720622	5	1229256	SLC6A18	Body	chr5:1226976-1227305	NA	0.687496	0.570705	0.116791	0.116791	0.00297464
cg18731803	19	9903129			chr19:9903581-9903990	NA	0.351881	0.239712	0.112168	0.112168	0.0191983
cg18755798	19	41317952			chr19:41317792-41318151	NA	0.368894	0.243472	0.125421	0.125421	2.07e-06
cg19028099	8	141273325	TRAPPC9	Body;Body		TRUE	0.83868	0.710949	0.127731	0.127731	1.19e-05
cg19092981	22	19751654	TBX1	Body;Body;Body	chr22:19751653-19751909	TRUE	0.597635	0.459766	0.137869	0.137869	0.0450706
cg19402939	3	184104481	CHRD	Body	chr3:184104308-184104519	NA	0.715511	0.58977	0.125741	0.125741	0.00900225
cg19542548	3	11311058			chr3:11313889-11314137	NA	0.708019	0.573412	0.134607	0.134607	0.00125595
cg19554948	14	104693174			chr14:104690039-104690274	NA	0.799847	0.684893	0.114954	0.114954	0.00114188
cg19730972	14	102176671			chr14:102172003-102172705	NA	0.480842	0.370309	0.110533	0.110533	0.00476263
cg19755108	5	176434079	UIMC1	TSS1500	chr5:176432854-176433908	NA	0.427195	0.293055	0.13414	0.13414	0.00011782
cg19762533	7	39311400	POU6F2	Body;Body		TRUE	0.835012	0.722415	0.112597	0.112597	0.000442464
cg19808620	1	153514442	S100A5	TSS1500		NA	0.301971	0.19079	0.111181	0.111181	0.00630926
cg19995891	2	191042691	C2orf88	5UTR;5UTR	chr2:191044979-191045829	NA	0.713112	0.601796	0.111316	0.111316	0.00403585
cg20144008	2	173037423			chr2:173037307-173037735	TRUE	0.230798	0.116005	0.114793	0.114793	2.63e-05
cg20638675	10	45374906				TRUE	0.339796	0.222325	0.117471	0.117471	0.00198263
cg20706766	6	33589030	ITPR3	TSS200	chr6:33588617-33589909	NA	0.341889	0.213235	0.128654	0.128654	0.0499914
cg20898358	17	16947406	MPRIP	Body;Body	chr17:16945384-16946317	NA	0.428811	0.311707	0.117104	0.117104	0.0112015
cg20916068	15	75614965				NA	0.871768	0.738404	0.133364	0.133364	2.6e-07
cg21284370	13	42621865	DGKH	TSS1500;TSS1500	chr13:42621745-42623038	NA	0.226897	0.115128	0.111769	0.111769	0.000408082
cg21304211	1	112281877	C1orf183	Body;1stExon;5UTR	chr1:112281052-112283277	NA	0.25222	0.141039	0.11118	0.11118	2.13e-05
cg21581312	15	35529473	LOC723972	TSS200		NA	0.786089	0.557295	0.228795	0.228795	1.33e-06
cg21872919	7	158158401	PTPRN2	Body;Body;Body		NA	0.636952	0.504759	0.132194	0.132194	0.00200136
cg21984532	7	130789927	FLJ43663	Body;Body	chr7:130790358-130792773	NA	0.416434	0.303613	0.11282	0.11282	0.0031198
cg22059469	5	60573425				TRUE	0.695384	0.577065	0.118318	0.118318	0.000108661
cg22078451	5	58335681	PDE4D	Body;Body;Body	chr5:58334836-58335881	NA	0.207647	0.0953978	0.112249	0.112249	0.000202749
cg22164177	12	117013718	MAP1LC3B2	5UTR		NA	0.716403	0.56079	0.155613	0.155613	1.58e-06
cg22203628	11	69241075				NA	0.6793	0.54295	0.13635	0.13635	0.000650806
cg22211810	7	5834292				NA	0.853208	0.738236	0.114972	0.114972	0.000102139
cg22291580	8	144154130			chr8:144153650-144155395	NA	0.746531	0.635537	0.110994	0.110994	0.000272181
cg22318821	12	34480428				NA	0.617762	0.496658	0.121104	0.121104	0.00361975
cg22502448	3	44622831	ZNF167	Body	chr3:44622586-44622866	NA	0.805299	0.691007	0.114292	0.114292	1.43e-05
cg22561380	8	42829775	HOOK3	Body		NA	0.785645	0.659378	0.126267	0.126267	0.000123974
cg22604213	4	105412800	CXXC4	TSS1500	chr4:105412655-105412942	NA	0.175002	0.0224288	0.152573	0.152573	0.0446614
cg22617898	19	18313388	RAB3A	Body	chr19:18313348-18313577	NA	0.741611	0.613252	0.128359	0.128359	9.05e-06
cg22689316	15	70316931				TRUE	0.704289	0.814911	-0.110622	0.110622	0.000905476
cg22746681	10	51912631			chr10:51912613-51912935	NA	0.353751	0.234141	0.11961	0.11961	0.0258391
cg23057220	19	1356315	MUM1	TSS200;5UTR	chr19:1354420-1355350	TRUE	0.730038	0.585598	0.14444	0.14444	0.00245576
cg23234828	14	55818341	FBXO34	Body;Body		NA	0.843327	0.724264	0.119063	0.119063	3.28e-05
cg23271234	2	71126275	VAX2	TSS1500	chr2:71126720-71129209	NA	0.448401	0.319315	0.129086	0.129086	0.0162031
cg23410056	X	111624323	ZCCHC16	5UTR	chrX:111623831-111624042	NA	0.719706	0.601037	0.118669	0.118669	6.33e-06
cg23586172	17	55484600	MSI2	Body;Body		TRUE	0.550317	0.440272	0.110045	0.110045	0.00380111
cg23594638	11	70458719	SHANK2	Body;Body		NA	0.819873	0.691357	0.128516	0.128516	0.00149144
cg23655155	2	86332777	POLR1A, PTCD3	Body;TSS1500	chr2:86332659-86333650	NA	0.245087	0.134275	0.110811	0.110811	0.0383904
cg23768702	18	44557673	TCEB3CL, KATNAL2	TSS1500;TSS1500;5UTR	chr18:44554879-44556671	NA	0.740086	0.622993	0.117093	0.117093	0.00121872
cg24108215	1	39174820			chr1:39174379-39174940	NA	0.804052	0.678314	0.125739	0.125739	6.06e-06
cg24244718	X	48433595	RBM3	Body	chrX:48432815-48433322	NA	0.402151	0.523939	-0.121788	0.121788	0.00011932
cg24255556	4	161404042				NA	0.779239	0.662859	0.116379	0.116379	0.0206687
cg24330514	1	115396406	SYCP1	TSS1500	chr1:115397448-115397942	NA	0.768837	0.629419	0.139419	0.139419	4.44e-06
cg24871845	20	35805353	C20orf132	Body;Body;Body	chr20:35807409-35808043	NA	0.835297	0.7232	0.112098	0.112098	0.000191791
cg24945462	21	46714985	LOC642852	Body	chr21:46714984-46715206	NA	0.716261	0.580461	0.135799	0.135799	0.0149794
cg24955743	1	2454705	PANK4	Body	chr1:2452795-2453007	NA	0.749855	0.622084	0.127771	0.127771	0.000267241
cg24962978	11	118889279	TRAPPC4, RPS25	5UTR;1stExon;TSS1500	chr11:118888878-118890115	NA	0.268301	0.151599	0.116702	0.116702	0.0161156
cg25105522	17	43355089	MAP3K14	Body		TRUE	0.537792	0.404421	0.133371	0.133371	0.020713
cg25138053	6	31368016			chr6:31367476-31367916	NA	0.288401	0.169832	0.118569	0.118569	0.046829
cg25152348	22	50946712	NCAPH2, LMF2	1stExon;TSS1500;5UTR;5UTR;1stExon	chr22:50946353-50947010	NA	0.19643	0.0764932	0.119936	0.119936	7.2e-07
cg25180228	2	130795350	LOC440905	Body	chr2:130795340-130795714	NA	0.63829	0.510123	0.128167	0.128167	0.00173289
cg25290098	4	59170863				NA	0.619275	0.461067	0.158208	0.158208	0.0208601
cg25373372	6	82462656	FAM46A	TSS1500	chr6:82461133-82463805	NA	0.264217	0.121067	0.143151	0.143151	0.000240587
cg25444615	19	24184550				NA	0.729861	0.597795	0.132066	0.132066	3.24e-05
cg25581932	17	7892150			chr17:7893330-7893702	NA	0.200625	0.314636	-0.114011	0.114011	0.000637662
cg25643595	7	155174726			chr7:155174128-155175248	TRUE	0.281662	0.140229	0.141434	0.141434	0.00059459
cg25727203	1	247461767			chr1:247463848-247464710	TRUE	0.780318	0.660094	0.120224	0.120224	2.51e-05
cg25793628	17	67311918	ABCA5	TSS200;5UTR		NA	0.716713	0.597074	0.119639	0.119639	0.000127467
cg25932748	2	155554017	KCNJ3	TSS1500	chr2:155554005-155556069	NA	0.234689	0.124493	0.110196	0.110196	0.00201966
cg25936770	7	122321411	CADPS2	Body;Body;Body		NA	0.903331	0.792415	0.110916	0.110916	3.31e-06
cg26094004	17	42075116	PYY	5UTR	chr17:42072138-42072444	NA	0.787309	0.631805	0.155504	0.155504	0.000584993
cg26131019	3	66550735	LRIG1	1stExon	chr3:66550318-66551848	NA	0.359703	0.246898	0.112806	0.112806	0.0004591
cg26262746	6	1515580			chr6:1515515-1515798	NA	0.761426	0.646211	0.115215	0.115215	0.00138663
cg26386436	14	90084672	FOXN3	5UTR	chr14:90085365-90085711	NA	0.254035	0.140624	0.113411	0.113411	1.75e-05
cg26868250	11	14612332	PSMA1	Body		NA	0.656794	0.522242	0.134552	0.134552	8.13e-05
cg26932441	5	2754240	C5orf38	Body	chr5:2748368-2757024	NA	0.339587	0.223196	0.116391	0.116391	0.00835969
cg27054887	16	67276940	FHOD1	Body	chr16:67280023-67283152	NA	0.705441	0.819465	-0.114025	0.114025	0.000123939
cg27109912	17	38707719				TRUE	0.761748	0.645018	0.116731	0.116731	0.000361334
cg27130012	6	168631326			chr6:168630046-168630390	NA	0.826828	0.699273	0.127555	0.127555	9.83e-07
cg27166581	1	155044322			chr1:155043412-155043922	NA	0.551586	0.439796	0.11179	0.11179	0.00333746
cg27206295	15	60618474				TRUE	0.805638	0.676613	0.129025	0.129025	0.000204772
cg27400772	19	38715064	DPF1	TSS200;TSS200;5UTR	chr19:38714548-38715065	NA	0.404618	0.248283	0.156336	0.156336	0.000596026
cg27556136	X	73325521	NCRNA00182	Body	chrX:73325164-73325522	NA	0.81753	0.655419	0.162111	0.162111	1.39e-06
cg27564108	1	150585651				TRUE	0.36011	0.247749	0.112361	0.112361	0.0026643
ch.1.1254155F	1	39921661	MACF1	Body;Body		NA	0.279503	0.159824	0.119679	0.119679	0.0309352
ch.11.1209891F	11	62344975	TUT1	Body	chr11:62341228-62341695	NA	0.257185	0.146308	0.110876	0.110876	0.00633227
ch.15.365777F	15	39416067				NA	0.246801	0.131698	0.115103	0.115103	0.00637324
ch.2.4679874R	2	233430461	EIF4E2	Body		NA	0.215698	0.0982549	0.117443	0.117443	0.0319388
ch.22.363412F	22	29755095	AP1B1	Body;Body;Body		NA	0.265253	0.112373	0.15288	0.15288	0.00170064
ch.3.2658749R	3	133915637	RYK	Body;Body		NA	0.293152	0.164831	0.128321	0.128321	0.00657178
ch.X.108369489R	X	108482833				NA	0.336524	0.216087	0.120436	0.120436	0.0191473
△hiGlu60_Controls
id	CHR	MAPINFO	UCSC_RefGene_Name	UCSC_RefGene_Group	UCSC_CpG_Islands_Name	Enhancer	avg_con	avg_case	delta	absolute delta	P
cg00001793	12	11905390	ETV6	Body		TRUE	0.787187	0.704025	0.0831618	0.0831618	0.00290216
cg00008647	1	207082900	FAIM3;FAIM3;FAIM3	Body;Body;Body	chr1:207082693-207083202	NA	0.365253	0.290703	0.0745502	0.0745502	0.0470824
cg00014203	17	7757969	KDM6B;TMEM88	3UTR;TSS1500	chr17:7758607-7758980	NA	0.702505	0.617769	0.0847357	0.0847357	0.00209893
cg00029052	16	19566218	C16orf62	TSS1500	chr16:19566486-19567388	NA	0.757803	0.679251	0.078552	0.078552	0.0210925
cg00055434	1	2415344	PLCH2	Body	chr1:2415198-2415506	NA	0.726904	0.640005	0.0868985	0.0868985	0.0304545
cg00077299	22	18632618	USP18	TSS200	chr22:18632736-18632998	NA	0.54519	0.46581	0.0793806	0.0793806	8.01e-05
cg00423014	X	114252499	IL13RA2	TSS1500		NA	0.75139	0.65653	0.0948602	0.0948602	0.000252634
cg00445013	3	190683296				NA	0.817839	0.738671	0.0791681	0.0791681	0.0293692
cg00538591	16	89008994	CBFA2T3;CBFA2T3	TSS1500;Body	chr16:89006334-89008600	NA	0.628639	0.53465	0.0939893	0.0939893	0.00390936
cg00572487	16	3070063	TNFRSF12A	TSS1500	chr16:3070095-3071305	NA	0.612338	0.526059	0.0862799	0.0862799	0.000129293
cg00595212	18	11755774	GNAL;GNAL;GNAL	Body;Body;Body	chr18:11750953-11752756	NA	0.838807	0.75588	0.0829269	0.0829269	0.012629
cg00810292	13	75900518	TBC1D4	Body		TRUE	0.549632	0.4681	0.0815325	0.0815325	0.0205515
cg00864568	4	742377	PCGF3	Body	chr4:738424-741517	NA	0.75397	0.682793	0.071177	0.071177	0.0190555
cg01026613	2	27255450	TMEM214;TMEM214	TSS1500;TSS1500	chr2:27255600-27256121	NA	0.505621	0.429058	0.0765635	0.0765635	6.68e-05
cg01109574	2	36824259	FEZ2;FEZ2	Body;Body	chr2:36824792-36825305	NA	0.764218	0.689862	0.0743567	0.0743567	0.00238579
cg01240599	11	67418045	ACY3	5UTR		NA	0.423655	0.352892	0.0707634	0.0707634	0.0413429
cg01346915	16	1370586	UBE2I;UBE2I;UBE2I;UBE2I	Body;Body;Body;Body	chr16:1369053-1369525	NA	0.793325	0.672893	0.120432	0.120432	0.000201493
cg01400712	2	25352206	EFR3B	Body	chr2:25354283-25354777	NA	0.402548	0.329075	0.0734729	0.0734729	0.0102029
cg01512506	17	48039040			chr17:48041282-48043064	NA	0.733925	0.664301	0.0696243	0.0696243	0.0418165
cg01614839	15	63751596				NA	0.619085	0.535477	0.0836075	0.0836075	0.00445198
cg01634458	16	51168553			chr16:51168266-51169110	TRUE	0.362339	0.289839	0.0725009	0.0725009	0.000448092
cg01994308	8	57122990	PLAG1;CHCHD7;CHCHD7;CHCHD7;PLAG1;CHCHD7;PLAG1;CHCHD7;CHCHD7	5UTR;TSS1500;TSS1500;TSS1500;5UTR;TSS1500;5UTR;TSS1500;TSS1500	chr8:57123572-57124997	NA	0.253289	0.177566	0.0757237	0.0757237	0.020785
cg02023042	7	92220071	FAM133B;FAM133B	TSS1500;TSS1500	chr7:92219060-92219873	NA	0.416967	0.343389	0.0735779	0.0735779	0.000121788
cg02110858	8	145028222	PLEC1;PLEC1;PLEC1	Body;Body;TSS200	chr8:145027911-145028352	NA	0.55816	0.488885	0.0692754	0.0692754	0.0135478
cg02118840	14	103811364				TRUE	0.794167	0.722711	0.0714567	0.0714567	0.00915003
cg02180424	14	48095779	MDGA2	Body		NA	0.798312	0.658087	0.140226	0.140226	0.000662938
cg02221622	13	64415303			chr13:64418434-64418679	NA	0.714813	0.644477	0.0703364	0.0703364	0.0174923
cg02330683	15	41787940	ITPKA	Body	chr15:41785616-41788539	NA	0.339903	0.4089	-0.0689968	0.0689968	0.0498848
cg02334195	20	62085737	KCNQ2;KCNQ2;KCNQ2;KCNQ2;KCNQ2	Body;Body;Body;Body;Body	chr20:62085563-62085944	TRUE	0.523393	0.453268	0.0701253	0.0701253	0.0366661
cg02363653	17	78815421	RPTOR;RPTOR	Body;Body	chr17:78818440-78818696	NA	0.823699	0.747457	0.0762423	0.0762423	0.00490541
cg02383666	16	88534398	ZFPM1	Body	chr16:88536936-88537375	NA	0.786365	0.704271	0.0820947	0.0820947	0.00317083
cg02493211	11	118781633	BCL9L	TSS200	chr11:118781060-118781732	TRUE	0.459972	0.385973	0.0739994	0.0739994	0.00134618
cg02598807	11	977280	AP2A2	Body	chr11:975211-975776	TRUE	0.831361	0.761104	0.0702575	0.0702575	0.00208074
cg02653315	16	67571095	FAM65A	5UTR	chr16:67571252-67572728	NA	0.555433	0.479752	0.0756812	0.0756812	0.000314472
cg02725290	6	10837710			chr6:10838098-10838915	NA	0.341311	0.0662931	0.275017	0.275017	0.0244845
cg02938429	2	20646248	RHOB	TSS1500	chr2:20646428-20647988	NA	0.133925	0.208297	-0.074372	0.074372	0.0307054
cg03044684	21	33248032	HUNK	Body	chr21:33244910-33246609	TRUE	0.830802	0.757098	0.0737044	0.0737044	0.00257617
cg03095288	19	50667086	C19orf41	TSS1500	chr19:50666147-50666514	NA	0.810666	0.737555	0.0731112	0.0731112	0.0153651
cg03216991	17	2415620	METT10D	TSS1500	chr17:2415061-2415362	NA	0.201932	0.126459	0.0754726	0.0754726	1.15e-06
cg03301075	11	3254240	MRGPRE	TSS1500	chr11:3254239-3254476	NA	0.910701	0.837027	0.0736734	0.0736734	7.27e-06
cg03405560	16	31884740	ZNF267	TSS1500	chr16:31885042-31885600	NA	0.411153	0.338975	0.0721782	0.0721782	0.00300422
cg03429645	3	100053188	NIT2	TSS1500	chr3:100053448-100053953	NA	0.321835	0.249696	0.0721389	0.0721389	0.0035366
cg03456771	7	56242072			chr7:56242406-56243298	NA	0.768902	0.695826	0.0730762	0.0730762	0.0109317
cg03482534	3	49466888	NICN1	TSS200	chr3:49466478-49466843	NA	0.42216	0.335243	0.0869173	0.0869173	0.000259476
cg03553781	X	52897080	XAGE3;XAGE3;XAGE3	5UTR;TSS1500;1stExon		NA	0.787888	0.707131	0.0807577	0.0807577	0.0065025
cg03593057	17	40128637	DNAJC7;DNAJC7;CNP;DNAJC7	3UTR;Body;3UTR;3UTR		NA	0.665011	0.592575	0.072436	0.072436	0.000175529
cg03609493	4	11370314	MIR572	TSS200	chr4:11370229-11370886	NA	0.598146	0.50391	0.0942356	0.0942356	0.0346502
cg03798915	20	61447110	COL9A3	TSS1500	chr20:61447685-61448891	NA	0.503788	0.435009	0.0687798	0.0687798	0.0113494
cg04094829	7	101885409	CUX1;CUX1;CUX1	Body;Body;Body	chr7:101882594-101882995	NA	0.766167	0.683719	0.0824478	0.0824478	0.00736875
cg04109092	7	2647852	IQCE;IQCE	Body;Body	chr7:2645524-2645765	NA	0.56879	0.499815	0.0689753	0.0689753	0.0130863
cg04188562	11	62607827	WDR74	TSS200	chr11:62606541-62607120	NA	0.639438	0.563695	0.0757428	0.0757428	0.000914935
cg04205664	7	139209511	CLEC2L	Body	chr7:139208442-139209069	NA	0.730771	0.801411	-0.07064	0.07064	0.0123326
cg04229253	8	144774753	ZNF707;ZNF707;ZNF707	Body;Body;Body	chr8:144776009-144776734	NA	0.765815	0.693545	0.0722701	0.0722701	0.0111135
cg04339882	1	17286363	CROCC	Body	chr1:17287290-17287684	TRUE	0.558918	0.488532	0.0703862	0.0703862	0.0240488
cg04352763	3	134634602	EPHB1	Body		NA	0.682134	0.601536	0.0805981	0.0805981	0.00737023
cg04395230	13	113687579	MCF2L;MCF2L	Body;Body	chr13:113687421-113687828	NA	0.668527	0.574014	0.0945122	0.0945122	0.00129131
cg04519387	11	65556438	OVOL1	Body	chr11:65553749-65555573	NA	0.731806	0.65768	0.0741254	0.0741254	0.0014752
cg04621069	1	21544521	ECE1;ECE1;ECE1;ECE1	3UTR;3UTR;3UTR;3UTR		TRUE	0.835618	0.752667	0.0829509	0.0829509	0.0050892
cg04671659	5	42979395				NA	0.752988	0.682161	0.0708271	0.0708271	0.00192839
cg04854908	10	6941696				TRUE	0.807726	0.738146	0.0695799	0.0695799	0.0324829
cg04890713	16	58022504			chr16:58018400-58019471	NA	0.772502	0.694413	0.0780887	0.0780887	0.00853843
cg04917275	2	593391				NA	0.743371	0.633634	0.109737	0.109737	0.000892514
cg04942380	3	129149956	MBD4	3UTR	chr3:129147229-129147617	NA	0.651978	0.731812	-0.0798335	0.0798335	0.000161694
cg04942791	13	110533824				NA	0.8077	0.725739	0.0819608	0.0819608	0.00886538
cg05005382	16	841550	CHTF18	Body	chr16:841347-841551	NA	0.771562	0.667714	0.103848	0.103848	0.000927671
cg05093429	14	96129574	TCL6	Body		NA	0.638663	0.553818	0.0848447	0.0848447	0.0105759
cg05280527	14	80328450	NRXN3;NRXN3;NRXN3	3UTR;3UTR;3UTR	chr14:80328014-80328331	NA	0.517122	0.444622	0.0725002	0.0725002	0.0234568
cg05354594	14	55923136				NA	0.699815	0.611116	0.0886984	0.0886984	0.00831206
cg05595301	8	145028230	PLEC1;PLEC1;PLEC1	Body;Body;TSS200	chr8:145027911-145028352	NA	0.342107	0.270761	0.0713464	0.0713464	0.00370559
cg05873766	5	141615654				TRUE	0.670828	0.567746	0.103082	0.103082	8.85e-05
cg05955675	16	85206653			chr16:85204598-85205031	NA	0.625033	0.545519	0.0795143	0.0795143	0.0366611
cg06011925	10	75382382			chr10:75385082-75385994	NA	0.850904	0.780081	0.0708223	0.0708223	2.11e-05
cg06025036	11	1689461	HCCA2	Body		NA	0.4087	0.330605	0.0780947	0.0780947	0.0190705
cg06161600	16	1393797	BAIAP3	Body	chr16:1393573-1393878	NA	0.501278	0.426721	0.0745567	0.0745567	0.00396723
cg06627801	4	1975624	WHSC1;WHSC1;WHSC1;SCARNA22;WHSC1	Body;Body;Body;TSS1500;Body		NA	0.908964	0.835724	0.0732396	0.0732396	5.48e-05
cg06857865	5	177298965			chr5:177302423-177302879	NA	0.809626	0.737681	0.0719448	0.0719448	0.048023
cg06877423	6	152200760	ESR1;ESR1;ESR1;ESR1	Body;Body;Body;Body		NA	0.815023	0.743102	0.0719209	0.0719209	0.00341208
cg06905511	5	139062493	CXXC5	3UTR	chr5:139060555-139060934	NA	0.681448	0.58108	0.100367	0.100367	0.0208349
cg07037045	6	86324743	SYNCRIP;SYNCRIP;SYNCRIP;SYNCRIP;SYNCRIP;SYNCRIP	Body;Body;Body;Body;Body;Body		NA	0.889917	0.821027	0.0688899	0.0688899	0.000322177
cg07219494	5	166408484			chr5:166405484-166405917	TRUE	0.672672	0.603691	0.0689805	0.0689805	0.00961192
cg07437919	8	142234483	SLC45A4	Body	chr8:142236388-142236589	NA	0.607733	0.705053	-0.0973197	0.0973197	0.000938771
cg07458712	4	1769731			chr4:1768563-1769074	NA	0.303083	0.234343	0.0687397	0.0687397	0.00559872
cg07473590	16	70100756	PDXDC2	TSS1500	chr16:70099274-70100227	NA	0.647706	0.575045	0.0726618	0.0726618	0.00636916
cg08052546	7	50341210			chr7:50342895-50343456	NA	0.50039	0.872688	-0.372297	0.372297	0.020616
cg08126392	2	91671388			chr2:91669439-91671565	NA	0.398391	0.306897	0.0914937	0.0914937	0.00374489
cg08151866	19	15343425	EPHX3;EPHX3	5UTR;TSS200	chr19:15344091-15344419	NA	0.46173	0.365554	0.0961761	0.0961761	1.07e-05
cg08157318	12	102224140	GNPTAB	Body	chr12:102224262-102224614	NA	0.425725	0.293426	0.132299	0.132299	0.000109415
cg08157323	14	105688914	BRF1;BRF1	Body;Body	chr14:105684955-105685159	NA	0.818228	0.746924	0.071304	0.071304	0.00183502
cg08198265	4	15708451	BST1	Body	chr4:15704640-15705000	TRUE	0.903669	0.738245	0.165423	0.165423	0.0377867
cg08394597	19	16928361	NWD1	3UTR		NA	0.762802	0.690534	0.0722683	0.0722683	9e-06
cg08823985	6	137366545	IL20RA	TSS1500	chr6:137365299-137366126	NA	0.753932	0.829092	-0.0751606	0.0751606	4.09e-08
cg08846272	19	56444163	NLRP13	TSS1500		NA	0.774603	0.70454	0.0700632	0.0700632	0.0288299
cg08857906	1	28156999	PPP1R8;PPP1R8;PPP1R8	TSS1500;TSS1500;TSS1500	chr1:28157221-28157788	NA	0.246779	0.173038	0.0737413	0.0737413	0.00359642
cg09243824	19	48217675	EHD2	5UTR	chr19:48216486-48216837	NA	0.81814	0.743926	0.0742143	0.0742143	0.000211635
cg09390241	4	8174148				NA	0.683217	0.609423	0.0737943	0.0737943	0.0123983
cg09427809	6	31804562	C6orf48;C6orf48;SNORD52	5UTR;5UTR;TSS1500	chr6:31802598-31802823	NA	0.354391	0.267281	0.0871093	0.0871093	0.00162291
cg09551645	2	203130268	NOP58	TSS1500	chr2:203130313-203130760	NA	0.249545	0.173009	0.0765358	0.0765358	0.000111182
cg09649198	7	158134520	PTPRN2;PTPRN2;PTPRN2	Body;Body;Body		NA	0.724903	0.620705	0.104198	0.104198	0.00723052
cg09698634	21	14982080	POTED	TSS1500		NA	0.726867	0.635047	0.0918195	0.0918195	6.31e-05
cg09884893	16	1369247	UBE2I;UBE2I;UBE2I;UBE2I	Body;Body;Body;Body	chr16:1369053-1369525	NA	0.748565	0.624388	0.124177	0.124177	0.000566324
cg10143433	3	183353451	KLHL24;KLHL24	5UTR;1stExon	chr3:183353234-183354816	NA	0.268794	0.198822	0.0699717	0.0699717	0.00394807
cg10168086	16	26499966				TRUE	0.737202	0.665618	0.0715847	0.0715847	0.000453454
cg10321302	10	35652015	CCNY;CCNY	Body;5UTR		NA	0.753528	0.682736	0.0707926	0.0707926	0.00964525
cg10501210	1	207997020				TRUE	0.815322	0.736418	0.078904	0.078904	0.000430012
cg10581754	11	7715991	OVCH2	Body		NA	0.519959	0.404277	0.115682	0.115682	0.00119544
cg10712044	3	156459432				NA	0.694558	0.6099	0.0846574	0.0846574	0.0298496
cg10739132	3	180634264	FXR1;FXR1;FXR1	Body;5UTR;Body	chr3:180630152-180630996	NA	0.815958	0.747454	0.0685036	0.0685036	0.00255446
cg10765857	11	6948101	ZNF215	5UTR	chr11:6947520-6948212	NA	0.302943	0.232412	0.0705305	0.0705305	0.00516384
cg10891951	3	136442365	STAG1	5UTR		NA	0.690912	0.608234	0.0826784	0.0826784	0.00430328
cg10986104	13	99089870	FARP1	Body		NA	0.8722	0.803428	0.068771	0.068771	0.00430761
cg11276420	11	105850589	GRIA4;GRIA4	3UTR;3UTR		NA	0.851808	0.781751	0.0700563	0.0700563	0.00427224
cg11347531	1	59090352				NA	0.797972	0.72357	0.074402	0.074402	6.86e-05
cg11433787	17	822791	NXN	Body		NA	0.882646	0.785393	0.0972531	0.0972531	2.22e-05
cg11989343	13	53287193	LECT1;LECT1	Body;Body		TRUE	0.61792	0.811383	-0.193462	0.193462	0.00335889
cg11995490	7	1165405	C7orf50;C7orf50;C7orf50	Body;Body;Body		NA	0.823924	0.752658	0.0712651	0.0712651	0.00682268
cg12026095	19	49468461	FTL	TSS200	chr19:49468372-49469376	NA	0.303941	0.202923	0.101018	0.101018	0.00080404
cg12070022	7	130130189	MESTIT1;MEST;MEST	Body;5UTR;TSS1500	chr7:130130739-130133111	TRUE	0.551612	0.478751	0.0728608	0.0728608	0.0266824
cg12072262	10	129379353				NA	0.88468	0.803604	0.0810756	0.0810756	1.46e-05
cg12260146	3	33840237	PDCD6IP;PDCD6IP;PDCD6IP	1stExon;Body;1stExon	chr3:33839996-33840671	NA	0.259615	0.183773	0.0758425	0.0758425	0.00210776
cg12263794	6	27791530	HIST1H4J	TSS1500	chr6:27791780-27792217	NA	0.499643	0.424461	0.0751815	0.0751815	0.00612211
cg12302402	11	18230629	LOC494141;LOC494141;LOC494141	TSS200;TSS200;TSS1500	chr11:18230619-18230906	NA	0.542644	0.466193	0.0764513	0.0764513	0.0078948
cg12424965	6	520807	EXOC2	Body	chr6:519079-521338	NA	0.775459	0.701067	0.0743912	0.0743912	0.000937704
cg12698713	6	167836850			chr6:167834865-167836616	NA	0.783067	0.691414	0.0916536	0.0916536	0.00311295
cg12934258	6	159084599	SYTL3	Body		TRUE	0.740859	0.670857	0.0700013	0.0700013	0.0209051
cg13165070	11	2154113	INS-IGF2;IGF2;IGF2;IGF2	Body;3UTR;3UTR;3UTR	chr11:2154033-2154387	NA	0.516003	0.443436	0.0725667	0.0725667	0.00698868
cg13277393	13	78234529				NA	0.706415	0.629445	0.0769694	0.0769694	0.000460351
cg13404674	12	247224	IQSEC3;IQSEC3	Body;5UTR	chr12:247455-248501	NA	0.812231	0.704151	0.108079	0.108079	0.000267526
cg13435243	9	131670553	LRRC8A;LRRC8A;LRRC8A	Body;Body;Body	chr9:131669882-131671092	NA	0.847271	0.752498	0.0947732	0.0947732	2.76e-05
cg13439946	1	991708			chr1:990274-990694	NA	0.856639	0.779496	0.077143	0.077143	0.00420328
cg13467964	4	154220167	TRIM2;TRIM2	Body;Body	chr4:154216592-154217215	NA	0.833068	0.761999	0.0710694	0.0710694	0.0264085
cg13521018	10	134429846	INPP5A	Body		NA	0.666647	0.591046	0.0756012	0.0756012	0.0307562
cg13551841	9	140687144	EHMT1	Body	chr9:140683120-140683774	NA	0.77691	0.708313	0.0685964	0.0685964	0.0015545
cg13600149	9	98079129	FANCC	5UTR	chr9:98079189-98080213	NA	0.328749	0.0948125	0.233936	0.233936	0.0214593
cg13728472	20	57427117	GNAS;GNAS;GNAS;GNASAS	TSS1500;TSS1500;3UTR;TSS1500	chr20:57427691-57427995	TRUE	0.46014	0.39173	0.0684105	0.0684105	0.00293579
cg13755776	11	3602845			chr11:3601851-3602616	NA	0.498013	0.415387	0.0826258	0.0826258	0.00489325
cg13813355	2	175210231			chr2:175208415-175209076	NA	0.520516	0.441296	0.0792192	0.0792192	0.0065357
cg13896783	2	159313876	CCDC148;CCDC148;PKP4;PKP4	TSS1500;TSS1500;5UTR;5UTR	chr2:159313652-159314813	NA	0.301929	0.223238	0.0786908	0.0786908	0.000574648
cg13926267	X	26576375	VENTXP1	TSS200	chrX:26575758-26576172	NA	0.806583	0.71711	0.0894731	0.0894731	0.0159386
cg14002274	6	111303046	RPF2	TSS1500	chr6:111303114-111303485	NA	0.386413	0.277033	0.109379	0.109379	0.000150796
cg14035787	8	128428308	POU5F1B	1stExon		NA	0.644149	0.551403	0.0927459	0.0927459	0.000592446
cg14178013	9	112731026	PALM2-AKAP2;PALM2-AKAP2	Body;Body		TRUE	0.666267	0.591848	0.0744184	0.0744184	0.0258239
cg14277543	9	130274385	FAM129B;FAM129B	Body;Body	chr9:130271237-130271447	NA	0.617132	0.54663	0.0705027	0.0705027	0.0006563
cg14277925	11	859532	TSPAN4;TSPAN4;TSPAN4;TSPAN4;TSPAN4;TSPAN4;TSPAN4	5UTR;Body;Body;Body;Body;Body;Body	chr11:858575-858932	NA	0.859879	0.787098	0.0727813	0.0727813	4.02e-05
cg14506366	5	1430421	SLC6A3	Body		NA	0.790684	0.694859	0.0958253	0.0958253	0.000106412
cg14654811	1	158550705	OR10X1	TSS1500		NA	0.735432	0.652596	0.0828369	0.0828369	0.0246072
cg14679235	17	80876074	TBCD	Body		NA	0.795116	0.697192	0.0979244	0.0979244	0.00680713
cg14683317	4	27979369				NA	0.744814	0.655801	0.089013	0.089013	0.00355439
cg14766621	2	1891057	MYT1L	Body		NA	0.871666	0.800353	0.0713129	0.0713129	0.00981807
cg14825735	6	1594066				NA	0.749667	0.668322	0.081345	0.081345	0.00976427
cg14940871	18	77386828			chr18:77386827-77387050	NA	0.765214	0.665303	0.0999109	0.0999109	0.0012388
cg15033511	17	54994023			chr17:54990832-54991771	NA	0.67459	0.596845	0.0777447	0.0777447	0.00804223
cg15174791	10	125707507				TRUE	0.814813	0.719236	0.0955766	0.0955766	0.00517038
cg15247031	14	31926564	C14orf126	1stExon	chr14:31926260-31926810	NA	0.501372	0.42937	0.0720027	0.0720027	0.00023233
cg15399122	6	39012368			chr6:39016307-39016998	NA	0.781809	0.710576	0.0712333	0.0712333	0.00042918
cg15426604	3	156896326			chr3:156892554-156893036	NA	0.688669	0.609037	0.0796313	0.0796313	9.56e-05
cg15441369	20	42082220			chr20:42085948-42087322	NA	0.675125	0.760831	-0.0857058	0.0857058	3.97e-07
cg15447825	13	113873353	CUL4A;CUL4A	Body;Body	chr13:113870001-113870203	NA	0.72052	0.650231	0.0702897	0.0702897	0.00863139
cg15574461	20	36033357	SRC;SRC	3UTR;3UTR	chr20:36034985-36035203	NA	0.780027	0.704755	0.0752717	0.0752717	0.00516033
cg15622077	X	20135978	MAP7D2;MAP7D2;MAP7D2;MAP7D2	TSS1500;TSS1500;TSS1500;TSS1500	chrX:20134203-20135350	NA	0.803427	0.733026	0.0704005	0.0704005	0.0121765
cg15694704	17	78894364	RPTOR;RPTOR	Body;Body	chr17:78896436-78896803	NA	0.816825	0.743369	0.0734566	0.0734566	0.00316261
cg15772133	2	33585815	LTBP1;LTBP1;LTBP1;LTBP1;LTBP1	Body;Body;Body;Body;Body		TRUE	0.805232	0.736555	0.0686771	0.0686771	0.0222244
cg15912014	4	3571919				NA	0.901406	0.831446	0.0699604	0.0699604	0.00188603
cg15997204	2	2189662	MYT1L	5UTR	chr2:2189200-2190138	NA	0.846702	0.765271	0.0814313	0.0814313	0.00115998
cg16246252	11	119535621	PVRL1;PVRL1	Body;Body	chr11:119535559-119535992	TRUE	0.774631	0.688335	0.0862964	0.0862964	0.00112344
cg16371080	4	3309069			chr4:3310005-3310235	NA	0.89472	0.822034	0.0726865	0.0726865	0.000102728
cg16379462	14	55119082	SAMD4A;SAMD4A	Body;Body		TRUE	0.7728	0.671857	0.100943	0.100943	0.000148312
cg16391327	15	38746048	FAM98B;FAM98B	TSS1500;TSS1500	chr15:38746274-38746785	NA	0.64303	0.571735	0.0712946	0.0712946	0.0171387
cg16880210	6	31130290	TCF19;TCF19	Body;Body	chr6:31125894-31126561	NA	0.715345	0.632127	0.0832173	0.0832173	0.010542
cg16914890	2	242839615				NA	0.690628	0.556192	0.134435	0.134435	0.000266145
cg17092349	3	49058272	DALRD3;NDUFAF3;MIR425;NDUFAF3;NDUFAF3;MIR191;NDUFAF3	5UTR;TSS1500;TSS1500;TSS1500;5UTR;TSS200;TSS1500	chr3:49058325-49059986	NA	0.622087	0.544584	0.0775029	0.0775029	0.00247335
cg17420885	1	87600446	LOC339524;LOC339524;LOC339524;LOC339524;LOC339524	Body;Body;Body;Body;Body	chr1:87597543-87598515	TRUE	0.714089	0.627978	0.0861112	0.0861112	0.00137592
cg17694130	4	14858290				TRUE	0.64385	0.572952	0.070898	0.070898	0.00758141
cg17714154	17	42422247	GRN	TSS1500		NA	0.422633	0.348364	0.0742685	0.0742685	0.000309349
cg17882544	1	2730824				NA	0.832833	0.732327	0.100506	0.100506	0.00667597
cg18022036	5	19288941				NA	0.625719	0.485024	0.140695	0.140695	0.000451096
cg18061197	8	101117958	RGS22	Body	chr8:101117922-101118693	NA	0.887007	0.813954	0.0730526	0.0730526	0.000482372
cg18148498	1	1380621				NA	0.696833	0.599197	0.0976369	0.0976369	0.00022002
cg18309895	10	105445329	SH3PXD2A	Body		TRUE	0.842457	0.773409	0.0690474	0.0690474	0.00562562
cg18635284	17	74303439	QRICH2	Body	chr17:74303478-74304428	NA	0.864519	0.791714	0.0728048	0.0728048	0.0102889
cg18755798	19	41317952			chr19:41317792-41318151	NA	0.358331	0.275709	0.0826219	0.0826219	0.000103867
cg18831773	17	41174642	VAT1	TSS200	chr17:41173821-41174436	NA	0.585728	0.514805	0.070923	0.070923	0.000898206
cg18877558	2	130878313	POTEF	5UTR	chr2:130878522-130878800	NA	0.803838	0.72452	0.0793173	0.0793173	0.00510415
cg18989499	13	96708764			chr13:96705229-96705909	NA	0.79108	0.722043	0.0690375	0.0690375	0.000537556
cg19015611	2	71126446	VAX2	TSS1500	chr2:71126720-71129209	NA	0.493737	0.419505	0.0742324	0.0742324	0.0336007
cg19145055	3	195427286				NA	0.846409	0.776648	0.0697612	0.0697612	0.00378066
cg19191555	10	11167635	CUGBP2;CUGBP2	Body;Body		TRUE	0.806953	0.709135	0.0978178	0.0978178	5.92e-05
cg19263761	22	17627564	CECR5;CECR5	Body;Body	chr22:17627231-17628723	NA	0.878685	0.806665	0.0720207	0.0720207	0.00557495
cg19283806	18	66389420	CCDC102B	5UTR		NA	0.364785	0.280296	0.0844893	0.0844893	0.00397107
cg19402921	8	1136742			chr8:1137207-1138672	NA	0.778673	0.671834	0.106839	0.106839	0.0287544
cg19542548	3	11311058			chr3:11313889-11314137	NA	0.730994	0.653973	0.077021	0.077021	0.00759585
cg19593229	7	64840950	ZNF92;ZNF92	5UTR;Body	chr7:64838984-64839213	NA	0.661734	0.731654	-0.06992	0.06992	1.69e-05
cg19596050	7	42446248				NA	0.770064	0.685051	0.0850124	0.0850124	0.000166809
cg19755108	5	176434079	UIMC1	TSS1500	chr5:176432854-176433908	NA	0.399483	0.265008	0.134475	0.134475	0.000315649
cg19916659	2	179387931	MIR548N	Body		NA	0.363182	0.292297	0.0708846	0.0708846	0.0416494
cg19987356	17	40823930	PLEKHH3	Body	chr17:40821935-40823573	NA	0.734912	0.665682	0.0692303	0.0692303	0.0063843
cg20001070	7	48131586	UPP1;UPP1	5UTR;5UTR	chr7:48128727-48129961	NA	0.526645	0.621501	-0.0948554	0.0948554	0.0087385
cg20223687	7	158059142	PTPRN2;PTPRN2;PTPRN2	Body;Body;Body	chr7:158060894-158061100	NA	0.75316	0.683285	0.0698746	0.0698746	0.00718337
cg20265360	2	172756307				NA	0.742381	0.673576	0.0688054	0.0688054	0.00565998
cg20448617	7	157647893	PTPRN2;PTPRN2;PTPRN2	Body;Body;Body	chr7:157647800-157648007	NA	0.780254	0.700249	0.0800046	0.0800046	0.00265822
cg20673841	7	107026890	COG5;COG5;COG5	Body;Body;Body		NA	0.767035	0.691458	0.0755771	0.0755771	9.09e-05
cg20932426	1	2415221	PLCH2	Body	chr1:2415198-2415506	NA	0.823019	0.733998	0.0890208	0.0890208	0.00443601
cg21033171	2	2585096				NA	0.763928	0.68421	0.0797184	0.0797184	0.000563411
cg21058391	4	160027487			chr4:160023787-160025437	NA	0.619206	0.541647	0.0775586	0.0775586	0.0386223
cg21177626	6	3849411	FAM50B	TSS1500	chr6:3849271-3851048	NA	0.483651	0.414314	0.0693373	0.0693373	0.00346285
cg21285133	1	150209464	ANP32E;ANP32E	TSS1500;TSS1500	chr1:150206971-150207842	NA	0.597384	0.674273	-0.0768888	0.0768888	0.00298249
cg21395626	6	31803832	C6orf48;C6orf48;SNORD52	5UTR;5UTR;TSS1500	chr6:31802598-31802823	NA	0.375216	0.295333	0.0798835	0.0798835	0.000807735
cg21520607	20	62200854	PRIC285	Body	chr20:62200652-62200953	NA	0.845763	0.763521	0.0822418	0.0822418	0.00633071
cg21542922	4	187680768				NA	0.857802	0.782966	0.0748359	0.0748359	0.00228273
cg21574739	3	39199069			chr3:39194241-39195359	NA	0.826089	0.755364	0.0707251	0.0707251	0.0199037
cg21589173	12	121088368	CABP1;CABP1;CABP1	TSS200;TSS200;Body		NA	0.778905	0.708016	0.0708892	0.0708892	0.000337364
cg21872919	7	158158401	PTPRN2;PTPRN2;PTPRN2	Body;Body;Body		NA	0.659251	0.535092	0.124159	0.124159	0.00460194
cg22202264	11	133816022	IGSF9B	Body		NA	0.64193	0.566327	0.0756029	0.0756029	0.0472187
cg22608269	6	166797429	BRP44L	TSS1500	chr6:166795368-166797301	NA	0.387088	0.312591	0.0744975	0.0744975	0.0365444
cg22631918	5	1080383	SLC12A7	Body	chr5:1080029-1080491	NA	0.896828	0.82524	0.0715886	0.0715886	0.00159402
cg22781400	19	54290762	MIR372;MIR371;MIR373	TSS1500;TSS200;TSS1500		NA	0.840974	0.768197	0.0727766	0.0727766	0.00505627
cg23057220	19	1356315	MUM1;MUM1	TSS200;5UTR	chr19:1354420-1355350	TRUE	0.725151	0.646415	0.0787364	0.0787364	0.00999413
cg23348979	10	1120539	WDR37	Body		NA	0.739555	0.65304	0.0865147	0.0865147	0.00306817
cg23594638	11	70458719	SHANK2;SHANK2	Body;Body		NA	0.841337	0.764997	0.0763399	0.0763399	0.00783437
cg23632804	11	10823130	SNORD97;EIF4G2;EIF4G2	Body;Body;Body		NA	0.702183	0.62267	0.0795132	0.0795132	0.00584614
cg23849965	10	51564816	NCOA4;NCOA4;NCOA4	TSS1500;TSS1500;TSS1500	chr10:51565071-51565648	NA	0.530399	0.441283	0.0891157	0.0891157	0.00273693
cg24048806	6	130504413	SAMD3;SAMD3	Body;3UTR		NA	0.676584	0.74937	-0.072786	0.072786	3.87e-06
cg24098588	13	113869726	CUL4A;CUL4A	5UTR;Body	chr13:113870001-113870203	TRUE	0.83728	0.752117	0.085163	0.085163	0.00485415
cg24171915	13	111978024	C13orf16	Body	chr13:111978588-111979099	NA	0.832626	0.759273	0.0733522	0.0733522	0.000606568
cg24181856	13	113105341			chr13:113106337-113106544	NA	0.809054	0.732219	0.0768352	0.0768352	0.00205606
cg24221398	12	132410932			chr12:132413338-132414801	NA	0.662167	0.579551	0.0826163	0.0826163	0.0157966
cg24631716	6	31781967	HSPA1L;HSPA1A	5UTR;TSS1500	chr6:31782872-31785190	NA	0.566784	0.491246	0.0755375	0.0755375	0.000284405
cg24636969	8	81787111	ZNF704	TSS200	chr8:81785425-81786038	NA	0.361563	0.292351	0.0692114	0.0692114	0.00628396
cg24867279	6	28853021				NA	0.53724	0.724909	-0.187669	0.187669	0.00986981
cg24909753	17	9542	DOC2B	Body		NA	0.845293	0.75074	0.0945527	0.0945527	0.000310201
cg24955743	1	2454705	PANK4	Body	chr1:2452795-2453007	NA	0.782125	0.699138	0.0829873	0.0829873	0.0142385
cg25009327	7	148820504	ZNF425	Body	chr7:148823194-148824228	NA	0.578116	0.653017	-0.0749014	0.0749014	0.00206053
cg25105522	17	43355089	MAP3K14	Body		TRUE	0.581762	0.501674	0.0800879	0.0800879	0.00447536
cg25152348	22	50946712	NCAPH2;LMF2;NCAPH2;NCAPH2;NCAPH2	1stExon;TSS1500;5UTR;5UTR;1stExon	chr22:50946353-50947010	NA	0.186431	0.105051	0.0813802	0.0813802	0.00109518
cg25353287	2	42277667	PKDCC	Body		NA	0.764375	0.69317	0.0712051	0.0712051	0.0182604
cg25654695	19	2273216	OAZ1	3UTR	chr19:2272701-2273246	NA	0.556702	0.48045	0.0762524	0.0762524	0.00316465
cg25731347	7	100965274	RABL5;RABL5;RABL5;RABL5	TSS200;TSS200;TSS200;TSS200	chr7:100964790-100965201	NA	0.450996	0.364959	0.0860373	0.0860373	0.000105504
cg25820960	3	141176036				TRUE	0.731733	0.658292	0.0734406	0.0734406	0.007459
cg25991468	7	28475121	CREB5;CREB5;CREB5	5UTR;Body;TSS200		NA	0.791538	0.717178	0.0743602	0.0743602	0.00540549
cg26187342	17	65713858	NOL11	TSS1500	chr17:65713768-65714268	NA	0.273878	0.204285	0.0695936	0.0695936	0.0011901
cg26273127	4	6666347			chr4:6665671-6666089	NA	0.547045	0.456632	0.0904133	0.0904133	0.0142641
cg26481402	6	28853050				NA	0.674213	0.588358	0.085855	0.085855	0.028116
cg26720073	6	31803421	C6orf48;C6orf48;SNORD52	5UTR;5UTR;TSS1500	chr6:31802598-31802823	NA	0.303017	0.222835	0.0801821	0.0801821	0.000481425
cg26841862	12	132638953			chr12:132638946-132639152	NA	0.555348	0.465737	0.0896108	0.0896108	0.0123606
cg26878209	10	112375475				TRUE	0.456484	0.375503	0.0809809	0.0809809	0.00963219
cg26880961	2	92231224			chr2:92230348-92231783	NA	0.382383	0.313554	0.0688286	0.0688286	8.88e-05
cg27179111	16	3627489	NLRC3	TSS200		NA	0.259467	0.19037	0.0690969	0.0690969	0.00109052
cg27297441	10	134918671	GPR123	Body	chr10:134918755-134918975	NA	0.84526	0.757346	0.0879146	0.0879146	7.41e-05
cg27564108	1	150585651				TRUE	0.342166	0.272424	0.0697425	0.0697425	0.0196057
cg27585222	2	114737730			chr2:114736853-114737689	NA	0.735269	0.660262	0.0750068	0.0750068	0.0249793
ch.20.53160609R	20	53727202					0.121677	0.196134	-0.0744563	0.0744563	0.00462361
△hiGlu60_Cases
id	CHR	MAPINFO	UCSC_RefGene_Name	UCSC_RefGene_Group	UCSC_CpG_Islands_Name	Enhancer	ave_con	avg_case	delta	absolute delta	P
cg00021237	8	67525849	MYBL1	TSS1500;TSS1500	chr8:67524607-67526059	NA	0.192942	0.138582	0.0543598	0.0543598	0.0142139
cg00025439	16	87856450				NA	0.760065	0.664001	0.096064	0.096064	0.00308082
cg00236302	12	69004867	RAP1B	5UTR;5UTR	chr12:69004220-69005377	NA	0.482256	0.438022	0.0442345	0.0442345	0.0386885
cg00252696	1	31769601	ZCCHC17, SNRNP40	TSS1500;1stExon;5UTR	chr1:31769246-31769978	NA	0.264668	0.19957	0.0650981	0.0650981	0.0199567
cg00276214	11	67432882	ALDH3B2	Body;Body	chr11:67432755-67433051	NA	0.802676	0.758306	0.0443692	0.0443692	0.0227916
cg00387170	6	41514002	FOXP4	TSS200;TSS200;TSS200	chr6:41513652-41516189	NA	0.314943	0.367195	-0.0522524	0.0522524	0.00797103
cg00429618	9	99962350	ZNF322B	TSS1500	chr9:99962136-99962426	NA	0.509537	0.558397	-0.0488596	0.0488596	0.0173367
cg00510539	2	27958611			chr2:27958207-27958723	TRUE	0.267481	0.223974	0.0435071	0.0435071	0.00882619
cg00538591	16	89008994	CBFA2T3	TSS1500;Body	chr16:89006334-89008600	NA	0.613702	0.548356	0.0653468	0.0653468	0.0447949
cg00690554	14	104184575	ZFYVE21	Body	chr14:104181378-104182952	TRUE	0.849269	0.805378	0.0438903	0.0438903	0.0450404
cg00694302	12	47609865	LOC100233209, FAM113B	Body;TSS200		NA	0.73354	0.683032	0.050508	0.050508	0.0379068
cg00916659	1	212558854	TMEM206	Body		NA	0.440993	0.48689	-0.0458965	0.0458965	7.45e-05
cg00978415	1	151345771	SELENBP1	TSS1500		NA	0.768297	0.710267	0.05803	0.05803	0.00985308
cg00997174	X	56756686	LOC550643	Body		NA	0.286225	0.216106	0.0701194	0.0701194	0.00222667
cg01239708	6	83072768	TPBG	TSS1500;TSS200	chr6:83073416-83075319	NA	0.477529	0.429021	0.0485083	0.0485083	0.0113712
cg01400712	2	25352206	EFR3B	Body	chr2:25354283-25354777	NA	0.400351	0.350367	0.0499841	0.0499841	0.0135318
cg01528321	10	82214614	TSPAN14	5UTR;5UTR	chr10:82213556-82214760	NA	0.15572	0.205071	-0.0493515	0.0493515	0.0021893
cg01554453	6	132129103	ENPP1	TSS200	chr6:132128727-132129563	NA	0.26151	0.200339	0.0611709	0.0611709	0.00159671
cg01586011	6	118776527				NA	0.616212	0.660973	-0.0447607	0.0447607	0.0444093
cg01697989	15	79574209	ANKRD34C	TSS1500	chr15:79574830-79575211	NA	0.477342	0.423364	0.053978	0.053978	0.038098
cg01871920	5	608143			chr5:611944-612881	NA	0.876115	0.831921	0.0441934	0.0441934	0.00686614
cg01966791	20	62572875	MIR1914, UCKL1	Body;Body	chr20:62571738-62572556	NA	0.472173	0.646763	-0.17459	0.17459	0.0165676
cg01974547	7	148763236			chr7:148762683-148763092	NA	0.129804	0.192793	-0.0629895	0.0629895	0.0305321
cg02095937	3	160166877	TRIM59	5UTR	chr3:160167184-160168200	NA	0.176448	0.12749	0.0489588	0.0489588	0.0311973
cg02201071	19	18900568	COMP	Body	chr19:18899037-18902284	TRUE	0.156066	0.208217	-0.0521509	0.0521509	2.48e-05
cg02245485	15	83789735	TM6SF1	Body;Body		NA	0.808698	0.759696	0.0490026	0.0490026	0.0409728
cg02296904	4	877321	GAK	Body	chr4:878714-878917	NA	0.969501	0.739324	0.230177	0.230177	0.0236337
cg02383666	16	88534398	ZFPM1	Body	chr16:88536936-88537375	NA	0.761081	0.704725	0.0563552	0.0563552	0.0131814
cg02392179	10	106400114	SORCS3	TSS1500	chr10:106399567-106402812	NA	0.26443	0.321662	-0.0572323	0.0572323	0.0443724
cg02399019	10	126772062	CTBP2	5UTR;5UTR		TRUE	0.859267	0.796895	0.0623721	0.0623721	0.00240821
cg02449698	1	64014634	EFCAB7, DLEU2L	Body;TSS200		NA	0.710239	0.755496	-0.0452566	0.0452566	0.0226963
cg02532022	15	91566346	VPS33B	TSS1500	chr15:91565454-91565920	NA	0.614491	0.559808	0.0546831	0.0546831	0.0472219
cg02868976	2	24581887	ITSN2	5UTR;5UTR;5UTR	chr2:24582620-24583611	NA	0.225136	0.274498	-0.0493618	0.0493618	0.0200865
cg02938429	2	20646248	RHOB	TSS1500	chr2:20646428-20647988	NA	0.170899	0.229878	-0.0589788	0.0589788	0.0499117
cg03170665	2	114333496	FAM138B	TSS1500		NA	0.712242	0.663366	0.0488755	0.0488755	0.0444822
cg03729857	5	170866777	FGF18	Body		TRUE	0.829575	0.77188	0.0576952	0.0576952	0.022931
cg03812676	11	67254381	AIP	Body	chr11:67250344-67250864	NA	0.765274	0.718985	0.0462891	0.0462891	0.0184617
cg03897392	10	134803718			chr10:134804221-134804448	NA	0.848083	0.79092	0.0571631	0.0571631	0.0335055
cg04199615	5	10150331				NA	0.838062	0.788959	0.0491031	0.0491031	0.00713785
cg04203298	11	59521722	STX3	TSS1500	chr11:59522425-59523303	NA	0.302902	0.258138	0.0447642	0.0447642	0.0333559
cg04229253	8	144774753	ZNF707	Body;Body;Body	chr8:144776009-144776734	NA	0.782785	0.689896	0.0928886	0.0928886	0.0120767
cg04357717	3	102156072	ZPLD1	Body		NA	0.550732	0.499598	0.0511339	0.0511339	0.000607736
cg04366628	4	26290463				TRUE	0.383389	0.449908	-0.0665196	0.0665196	0.0281621
cg04504006	6	75914030	COL12A1	5UTR;5UTR	chr6:75914705-75916387	NA	0.327568	0.283189	0.0443789	0.0443789	0.0125949
cg04697624	12	69002178			chr12:69004220-69005377	NA	0.361712	0.413582	-0.0518697	0.0518697	0.0340168
cg04736562	10	135055156	VENTX	3UTR	chr10:135048797-135052077	NA	0.299851	0.249876	0.0499752	0.0499752	0.0306999
cg04766377	22	38713606	CSNK1E	5UTR;TSS200	chr22:38712684-38713333	NA	0.409667	0.477716	-0.0680489	0.0680489	0.0188971
cg04900877	8	146275724			chr8:146277254-146277491	NA	0.356278	0.407662	-0.0513845	0.0513845	0.0230075
cg04917275	2	593391				NA	0.702627	0.653892	0.0487349	0.0487349	0.0160294
cg05059874	X	147133821			chrX:147133534-147133831	NA	0.849401	0.800401	0.0490007	0.0490007	0.0123804
cg05142617	2	95690821	MAL	TSS1500;TSS1500;TSS1500;TSS1500	chr2:95690857-95692431	TRUE	0.267582	0.221894	0.045688	0.045688	0.036489
cg05221370	7	110738836	LRRN3, IMMP2L	5UTR;Body;5UTR;5UTR		TRUE	0.282095	0.235687	0.0464077	0.0464077	0.0248916
cg05396017	X	37002530			chrX:37003510-37004547	NA	0.711746	0.769662	-0.0579158	0.0579158	0.0313684
cg05623246	7	64254730	ZNF138	TSS200;TSS200;TSS200;TSS200	chr7:64254700-64255067	NA	0.497719	0.434889	0.0628298	0.0628298	0.0453044
cg05643303	12	54402714	HOXC8	TSS200	chr12:54402682-54403347	NA	0.0773803	0.121786	-0.0444061	0.0444061	0.0284172
cg05783134	16	87511403	ZCCHC14	Body	chr16:87511359-87511628	NA	0.752833	0.705967	0.0468656	0.0468656	0.00274013
cg06058311	8	132915134	EFR3A	TSS1500	chr8:132916322-132917060	NA	0.784102	0.733866	0.0502363	0.0502363	0.0107371
cg06196145	11	818752	PNPLA2	TSS200	chr11:818974-820271	NA	0.319348	0.364261	-0.0449126	0.0449126	0.00968633
cg06237543	17	1083824	ABR;ABR	5UTR;TSS1500	chr17:1082376-1083833	NA	0.344779	0.283906	0.0608726	0.0608726	0.0117922
cg06397510	1	32403634	PTP4A2	1stExon;5UTR;1stExon;5UTR	chr1:32403387-32404382	NA	0.268339	0.22293	0.0454091	0.0454091	0.0179357
cg06481920	2	132431767			chr2:132431210-132431768	NA	0.455874	0.39252	0.0633544	0.0633544	0.0130052
cg06850467	2	110371607	2017-09-10	5UTR;1stExon;1stExon;TSS1500;5UTR	chr2:110370906-110373301	NA	0.241158	0.290566	-0.0494087	0.0494087	0.0216314
cg06936779	1	151171405	PIP5K1A	5UTR;1stExon;5UTR;1stExon;5UTR;1stExon;1stExon;5UTR	chr1:151170847-151171532	NA	0.219405	0.170173	0.0492322	0.0492322	0.0253259
cg06942027	17	68164468	KCNJ2	TSS1500	chr17:68164913-68165720	NA	0.222166	0.169824	0.052342	0.052342	0.0280201
cg07213548	1	104616267				NA	0.771337	0.818249	-0.0469119	0.0469119	0.0201764
cg07307332	15	42864583			chr15:42867337-42868254	NA	0.532544	0.576845	-0.0443013	0.0443013	0.00564333
cg07681748	3	112053517	CD200	Body;Body	chr3:112051893-112052406	NA	0.472444	0.520341	-0.0478966	0.0478966	0.0256436
cg07718303	12	121261039	SPPL3	Body		NA	0.760104	0.71654	0.0435641	0.0435641	0.0321386
cg07761822	4	26323722	RBPJ	Body;Body;5UTR;Body	chr4:26321133-26323150	NA	0.167918	0.219632	-0.0517141	0.0517141	0.00973853
cg07867325	3	73159953			chr3:73159857-73160140	NA	0.823421	0.872957	-0.049536	0.049536	0.015287
cg07879897	17	66201167			chr17:66201166-66202196	NA	0.250664	0.202142	0.0485221	0.0485221	0.0340913
cg07986239	20	61886142	FLJ16779, NKAIN4	Body;TSS1500	chr20:61884644-61886387	NA	0.143463	0.0945398	0.0489237	0.0489237	0.0223666
cg08085232	2	65598271	SPRED2	Body		TRUE	0.739338	0.633124	0.106213	0.106213	0.0322837
cg08185070	10	573502	DIP2C	Body	chr10:575898-576131	TRUE	0.825122	0.768965	0.0561565	0.0561565	0.00398424
cg08243135	6	3458577			chr6:3456061-3457963	NA	0.456715	0.514886	-0.0581708	0.0581708	0.0254992
cg08290738	15	76222477	FBXO22	3UTR;Body		NA	0.588891	0.633901	-0.0450098	0.0450098	0.00117267
cg08460387	1	26000291	MAN1C1	Body		TRUE	0.8643	0.821063	0.0432369	0.0432369	0.0111321
cg08488915	17	1494272	SLC43A2	Body	chr17:1492086-1492322	TRUE	0.854616	0.801673	0.0529434	0.0529434	0.0115434
cg08496030	16	74331461	PSMD7	Body	chr16:74330533-74331314	NA	0.259516	0.307192	-0.0476758	0.0476758	0.0389026
cg08578505	19	45582924	GEMIN7	5UTR;5UTR;5UTR	chr19:45582337-45582936	NA	0.169606	0.216016	-0.0464107	0.0464107	0.0400483
cg08627397	16	89984028	MC1R	TSS1500	chr16:89985913-89986356	NA	0.45663	0.397115	0.0595153	0.0595153	0.014356
cg08755283	5	118324104	DTWD2	1stExon	chr5:118323847-118324404	TRUE	0.266422	0.217965	0.0484566	0.0484566	0.0471807
cg08808148	17	65711574			chr17:65713768-65714268	NA	0.862413	0.814909	0.0475044	0.0475044	0.0105131
cg08978092	5	108023428				TRUE	0.786728	0.727645	0.0590831	0.0590831	0.0110193
cg09012784	1	109584868	WDR47	TSS200;TSS200;TSS200	chr1:109583855-109585032	NA	0.368092	0.31175	0.0563419	0.0563419	0.0495734
cg09082921	6	35744226	C6orf126	TSS200	chr6:35744225-35744562	NA	0.357172	0.287258	0.069914	0.069914	0.0440914
cg09158336	17	76338205			chr17:76337725-76338582	NA	0.189107	0.144707	0.0443998	0.0443998	0.0277621
cg09182044	12	7013612	LRRC23	TSS1500;TSS1500;TSS1500		TRUE	0.225229	0.269035	-0.0438058	0.0438058	0.0209948
cg09439867	10	120018076				TRUE	0.557655	0.514366	0.0432896	0.0432896	0.00284874
cg09649198	7	158134520	PTPRN2	Body;Body;Body		NA	0.716874	0.607184	0.10969	0.10969	0.00164432
cg09738906	15	96875703	NR2F2	TSS200;1stExon;Body;TSS1500;TSS1500	chr15:96873408-96877721	NA	0.37912	0.335196	0.0439239	0.0439239	0.0398673
cg10070260	15	74422632	ISLR2, LOC283731	5UTR;5UTR;TSS1500;TSS200;5UTR	chr15:74419870-74423044	TRUE	0.243694	0.289185	-0.0454912	0.0454912	0.00703965
cg10096351	13	67197133	PCDH9	Body;Body		NA	0.603728	0.55617	0.0475585	0.0475585	0.0360059
cg10104687	12	1042021	RAD52	Body		NA	0.834392	0.784504	0.0498878	0.0498878	0.028484
cg10124011	1	1574521	CDK11B	Body;Body;Body;Body;Body;Body	chr1:1571032-1571470	NA	0.810672	0.766327	0.0443442	0.0443442	0.0433802
cg10351349	7	77463584	PHTF2	5UTR;5UTR		TRUE	0.647082	0.589388	0.0576938	0.0576938	0.0214665
cg10530613	1	40346530	TRIT1	Body	chr1:40348941-40349288	NA	0.764814	0.698163	0.0666506	0.0666506	0.0347935
cg10557320	6	12012551	HIVEP1	TSS200	chr6:12012543-12013379	NA	0.184954	0.230569	-0.045615	0.045615	0.000439013
cg10565270	11	71498202	FAM86C	TSS1500;TSS1500;TSS1500	chr11:71497571-71499065	NA	0.110859	0.15544	-0.0445808	0.0445808	0.00470387
cg10671710	15	75527631				NA	0.752872	0.705747	0.0471252	0.0471252	0.0383766
cg10739132	3	180634264	FXR1	Body;5UTR;Body	chr3:180630152-180630996	NA	0.78187	0.73291	0.0489602	0.0489602	0.00184974
cg10895547	1	78071255	ZZZ3	Body		TRUE	0.359112	0.402743	-0.043631	0.043631	0.0138152
cg10921277	6	167763758			chr6:167764522-167765124	TRUE	0.209644	0.129148	0.0804957	0.0804957	0.0100398
cg11007850	2	129216138				TRUE	0.456379	0.502626	-0.0462467	0.0462467	0.0215905
cg11022928	2	42394068			chr2:42396301-42396933	NA	0.850387	0.802076	0.0483114	0.0483114	0.028589
cg11025793	19	13262015	IER2, STX10	5UTR;TSS1500	chr19:13260562-13264924	NA	0.215087	0.265597	-0.0505094	0.0505094	0.0273544
cg11048082	11	11177935				NA	0.774716	0.72854	0.0461763	0.0461763	0.046525
cg11122899	15	96866814			chr15:96864881-96866787	NA	0.348775	0.290714	0.058061	0.058061	0.0123319
cg11130630	12	109899089	KCTD10	Body		TRUE	0.396463	0.446912	-0.0504494	0.0504494	0.0454445
cg11301250	3	157217556	VEPH1	TSS200;5UTR;5UTR;5UTR;5UTR		TRUE	0.212225	0.281333	-0.0691071	0.0691071	0.0117625
cg11398323	11	69454696	CCND1	TSS1500	chr11:69451136-69458596	NA	0.216843	0.281102	-0.0642591	0.0642591	0.00351742
cg11512009	17	38220694	THRA	5UTR;5UTR	chr17:38219084-38219880	NA	0.449596	0.496538	-0.0469416	0.0469416	0.0482131
cg11561443	6	74171354	MTO1	TSS200;TSS200;TSS200	chr6:74171349-74171869	NA	0.0945431	0.145846	-0.0513029	0.0513029	0.0268792
cg11678206	10	135099965	TUBGCP2	Body	chr10:135101665-135101984	NA	0.810374	0.748411	0.0619627	0.0619627	0.00673854
cg11692369	8	54755880	ATP6V1H	TSS200;TSS1500;TSS200	chr8:54755576-54756109	NA	0.298507	0.254769	0.0437374	0.0437374	0.0287752
cg11883009	19	13198960	NFIX	Body	chr19:13198699-13198999	NA	0.834103	0.777709	0.0563938	0.0563938	0.010761
cg11920737	2	64880293	SERTAD2	5UTR	chr2:64880319-64881868	NA	0.238754	0.164302	0.0744523	0.0744523	0.00472928
cg12139369	17	71284979	CDC42EP4	5UTR	chr17:71281865-71282608	TRUE	0.811131	0.766287	0.0448434	0.0448434	0.0164078
cg12424965	6	520807	EXOC2	Body	chr6:519079-521338	NA	0.779491	0.70144	0.078051	0.078051	0.00830793
cg12513453	5	176165781				TRUE	0.862469	0.814564	0.0479047	0.0479047	0.04098
cg12714759	10	102102351			chr10:102106182-102107722	NA	0.256922	0.31057	-0.0536474	0.0536474	0.00449341
cg12836863	13	32889023	BRCA2	TSS1500	chr13:32889533-32889900	NA	0.49084	0.546535	-0.0556952	0.0556952	0.0374312
cg12937950	5	398247	AHRR	Body		NA	0.65118	0.590107	0.0610734	0.0610734	0.00179144
cg12943317	5	156479607	HAVCR1	Body;Body		NA	0.811494	0.723765	0.0877289	0.0877289	0.0082732
cg13082351	1	149399930	HIST2H2BF	TSS1500	chr1:149399898-149400518	NA	0.21434	0.16209	0.0522506	0.0522506	0.00175611
cg13242999	11	62607823	WDR74	TSS200	chr11:62606541-62607120	NA	0.532491	0.477508	0.0549833	0.0549833	0.00100238
cg13399952	9	132652889	FNBP1	Body	chr9:132652350-132652715	TRUE	0.149473	0.197467	-0.0479941	0.0479941	0.0173185
cg13408655	9	101820844	COL15A1	Body		TRUE	0.307944	0.351638	-0.0436944	0.0436944	0.0174713
cg13439946	1	991708			chr1:990274-990694	NA	0.818112	0.752283	0.0658295	0.0658295	0.030435
cg13468249	17	7154818	DULLARD, C17orf81	5UTR;5UTR;TSS1500;TSS1500;TSS1500;TSS1500;1stExon	chr17:7154424-7156126	NA	0.291382	0.235936	0.055446	0.055446	0.0117713
cg13527872	9	90114037	DAPK1	Body	chr9:90112514-90113817	NA	0.263622	0.213318	0.0503044	0.0503044	0.0107423
cg13662724	4	164133838				NA	0.632707	0.68653	-0.053823	0.053823	0.0156089
cg13810964	9	36573627	MELK	5UTR	chr9:36572703-36573073	NA	0.570975	0.524036	0.0469394	0.0469394	0.0448949
cg13877482	1	180202256	LHX4	Body	chr1:180198119-180204975	NA	0.484595	0.435584	0.0490117	0.0490117	0.0464322
cg14001992	4	154073813	TRIM2	TSS1500	chr4:154074383-154075045	NA	0.334806	0.380498	-0.0456921	0.0456921	0.0360145
cg14018420	1	21766356	NBPF3	TSS1500	chr1:21766272-21767224	NA	0.426617	0.356028	0.0705884	0.0705884	0.0217498
cg14072126	2	48132074	FBXO11	5UTR;5UTR;5UTR	chr2:48133739-48134052	NA	0.351362	0.424958	-0.0735966	0.0735966	0.00317238
cg14079545	6	33418310	SYNGAP1	Body	chr6:33422046-33422530	NA	0.440526	0.496979	-0.0564526	0.0564526	0.0224407
cg14094333	4	38666051	KLF3, FLJ13197	1stExon;5UTR;Body	chr4:38664649-38666531	NA	0.227258	0.172785	0.0544738	0.0544738	0.0363423
cg14259001	14	70510667			chr14:70512792-70512994	NA	0.753994	0.680581	0.0734125	0.0734125	0.00620692
cg14269510	13	47204488	LRCH1	Body;Body;Body		TRUE	0.816168	0.764275	0.0518925	0.0518925	0.0146772
cg14306650	9	129829146	RALGPS1	Body		TRUE	0.594704	0.64563	-0.0509261	0.0509261	0.0206588
cg14317230	8	98708278	MTDH	Body		TRUE	0.781974	0.696581	0.0853935	0.0853935	0.0433467
cg14378727	11	72369758	PDE2A	Body;Body		TRUE	0.822558	0.776876	0.0456821	0.0456821	0.0249473
cg14733031	19	17904427	B3GNT3	TSS1500	chr19:17905579-17906317	NA	0.715389	0.637174	0.0782146	0.0782146	0.00306652
cg15224459	17	81042023	METRNL	Body	chr17:81042626-81043244	NA	0.260706	0.307358	-0.0466518	0.0466518	0.00240055
cg15225325	5	176921820	PDLIM7	Body;Body;Body	chr5:176923804-176925339	TRUE	0.408635	0.467097	-0.0584622	0.0584622	0.0397573
cg15256305	17	36734942	SRCIN1	Body	chr17:36734659-36735246	TRUE	0.254598	0.204454	0.0501437	0.0501437	0.0175836
cg15265092	6	34723499	SNRPC	TSS1500;TSS1500	chr6:34725063-34725306	NA	0.673375	0.616254	0.0571216	0.0571216	0.00570055
cg15277914	3	154042611	DHX36	TSS1500;TSS1500	chr3:154042004-154042376	NA	0.529412	0.465778	0.0636343	0.0636343	0.0385704
cg15486233	10	135237205	SPRN	5UTR	chr10:135236687-135238237	NA	0.257348	0.202597	0.0547504	0.0547504	0.0264131
cg15574461	20	36033357	SRC	3UTR;3UTR	chr20:36034985-36035203	NA	0.776887	0.723352	0.0535353	0.0535353	0.0178271
cg15631192	10	62724075	RHOBTB1	Body;Body		TRUE	0.271842	0.206313	0.065529	0.065529	0.0162089
cg15945235	10	90611604	ANKRD22	1stExon;5UTR		NA	0.244081	0.293468	-0.0493865	0.0493865	0.00488158
cg16016583	7	158248795	PTPRN2	Body;Body;Body	chr7:158247888-158249312	NA	0.748224	0.679024	0.0691994	0.0691994	0.00575384
cg16081176	11	16627716			chr11:16626053-16629180	NA	0.111604	0.165813	-0.0542092	0.0542092	0.0415264
cg16192707	6	99292347			chr6:99292749-99293325	NA	0.187083	0.142319	0.0447646	0.0447646	0.024373
cg16246252	11	119535621	PVRL1	Body;Body	chr11:119535559-119535992	TRUE	0.773987	0.725478	0.0485091	0.0485091	0.0147593
cg16358438	1	36689446	THRAP3	TSS1500	chr1:36689759-36690087	NA	0.246639	0.194743	0.0518962	0.0518962	0.0280135
cg16548961	5	176928448			chr5:176931110-176931401	TRUE	0.431282	0.479966	-0.0486837	0.0486837	0.0162756
cg17039022	1	203595145	ATP2B4	TSS1500;TSS1500	chr1:203598471-203598853	NA	0.209104	0.163894	0.0452101	0.0452101	0.0242633
cg17092349	3	49058272	DALRD3, NDUFAF3, MIR425, NDUFAF3, MIR191	5UTR;TSS1500;TSS1500;TSS1500;5UTR;TSS200;TSS1500	chr3:49058325-49059986	NA	0.556932	0.609598	-0.0526651	0.0526651	0.0168327
cg17143643	1	111832267	CHIA	TSS1500;TSS1500		NA	0.812128	0.768654	0.0434743	0.0434743	0.0479072
cg17213946	1	43997516	PTPRF	5UTR;5UTR	chr1:43996724-43997592	NA	0.235139	0.181854	0.0532852	0.0532852	0.00658721
cg17226324	13	113496446	ATP11A	Body;Body	chr13:113497296-113497661	NA	0.871428	0.819093	0.0523353	0.0523353	0.0416621
cg17403520	6	33359638	KIFC1	5UTR;1stExon	chr6:33359097-33359975	NA	0.254614	0.202376	0.0522384	0.0522384	0.0185296
cg17888979	7	1609341	PSMG3, KIAA1908	5UTR;TSS1500;TSS1500;1stExon;5UTR;TSS1500	chr7:1609568-1610037	NA	0.209597	0.163192	0.0464046	0.0464046	0.0075682
cg18079334	15	98503376	ARRDC4	TSS1500	chr15:98503534-98504649	NA	0.317863	0.25231	0.0655535	0.0655535	0.00365363
cg18189236	1	184009497			chr1:184005359-184006766	NA	0.814648	0.751565	0.0630836	0.0630836	0.0137897
cg18228456	2	242806119			chr2:242805752-242806034	NA	0.162888	0.210984	-0.0480966	0.0480966	0.0304073
cg18328710	1	7727380	CAMTA1	Body	chr1:7723400-7725175	NA	0.804815	0.757944	0.046871	0.046871	0.0120595
cg18635284	17	74303439	QRICH2	Body	chr17:74303478-74304428	NA	0.854267	0.797473	0.0567946	0.0567946	0.00105116
cg18784409	11	67868331	CHKA	Body;Body		TRUE	0.545731	0.591677	-0.0459459	0.0459459	0.0490912
cg18817487	12	96390143	HAL	TSS200	chr12:96389405-96389675	NA	0.200704	0.25625	-0.0555456	0.0555456	0.00899531
cg18872426	19	38874037	PSMD8	3UTR	chr19:38876070-38876332	NA	0.853941	0.714445	0.139496	0.139496	0.0413993
cg19191555	10	11167635	CUGBP2	Body;Body		TRUE	0.804106	0.746253	0.0578536	0.0578536	0.0083284
cg19519626	19	36344293	NPHS1	TSS1500	chr19:36347044-36348101	NA	0.81649	0.767093	0.0493976	0.0493976	0.000440892
cg19590115	7	157632890	PTPRN2	Body;Body;Body	chr7:157631319-157631615	NA	0.754408	0.703004	0.051404	0.051404	0.0393023
cg19803976	18	11850907	CHMP1B, GNAL	TSS1500;Body;Body;Body	chr18:11851209-11852122	NA	0.262724	0.215249	0.0474754	0.0474754	0.0291698
cg19933320	7	64125401	ZNF107	TSS1500;TSS1500	chr7:64126715-64126994	NA	0.61451	0.671784	-0.0572737	0.0572737	0.0216681
cg20101012	6	168570436				NA	0.778012	0.719635	0.0583769	0.0583769	0.000321182
cg20117626	22	32150034	DEPDC5	TSS200;TSS1500;TSS200	chr22:32149762-32150064	NA	0.232971	0.187461	0.0455096	0.0455096	0.0211789
cg20162652	12	66629018	IRAK3	Body;Body		NA	0.161328	0.207733	-0.0464056	0.0464056	0.0202227
cg20250700	7	100251432	ACTL6B	Body	chr7:100253782-100254150	NA	0.782844	0.733416	0.0494287	0.0494287	0.0238669
cg20315538	8	105801145				TRUE	0.208955	0.254556	-0.0456007	0.0456007	0.0266574
cg20448617	7	157647893	PTPRN2	Body;Body;Body	chr7:157647800-157648007	NA	0.785584	0.731019	0.054565	0.054565	0.0355371
cg20464143	5	16728219	MYO10	Body		TRUE	0.373879	0.427319	-0.0534395	0.0534395	0.0135208
cg20615655	10	47893488	FAM21B	TSS1500		NA	0.775915	0.693314	0.082601	0.082601	0.021387
cg20641026	10	22906638	PIP4K2A	Body		TRUE	0.503778	0.551652	-0.0478734	0.0478734	0.0267058
cg20932426	1	2415221	PLCH2	Body	chr1:2415198-2415506	NA	0.831221	0.728581	0.10264	0.10264	0.00457082
cg21285133	1	150209464	ANP32E	TSS1500;TSS1500	chr1:150206971-150207842	NA	0.60819	0.682021	-0.0738316	0.0738316	0.0096706
cg21399118	7	143120472				NA	0.856395	0.797036	0.0593586	0.0593586	0.00279767
cg21437722	17	27083271	C17orf63	3UTR;3UTR		NA	0.752572	0.704881	0.0476913	0.0476913	0.046263
cg21484863	6	21131734	CDKAL1	Body		TRUE	0.785441	0.740901	0.0445405	0.0445405	0.0228148
cg21532801	20	56881949	PPP4R1L	Body	chr20:56884738-56885222	NA	0.153244	0.198537	-0.0452924	0.0452924	0.0261379
cg21691367	6	151325642	MTHFD1L	Body		TRUE	0.367599	0.413902	-0.0463027	0.0463027	0.042626
cg22014112	6	138192658	TNFAIP3	Body	chr6:138187825-138189141	NA	0.831701	0.787876	0.0438258	0.0438258	0.0174099
cg22044566	2	14772312	FAM84A	TSS1500	chr2:14772377-14775809	NA	0.384491	0.332548	0.051943	0.051943	0.0144557
cg22160300	3	176827739	TBL1XR1	5UTR		TRUE	0.558859	0.50748	0.0513791	0.0513791	0.0491926
cg22310240	6	27775346	HIST1H2AI, HIST1H2BL	TSS1500;1stExon	chr6:27775329-27776258	NA	0.438358	0.384186	0.054172	0.054172	0.0407393
cg22349487	4	175224083	KIAA1712	Body;Body		NA	0.634325	0.692034	-0.0577092	0.0577092	0.00288314
cg22458640	5	79703067	ZFYVE16	TSS1500;TSS1500	chr5:79703436-79704444	NA	0.621464	0.572645	0.0488193	0.0488193	0.0147793
cg22582392	4	160024851			chr4:160023787-160025437	NA	0.177474	0.222132	-0.0446576	0.0446576	0.0303529
cg22604213	4	105412800	CXXC4	TSS1500	chr4:105412655-105412942	NA	0.151185	0.0230066	0.128178	0.128178	0.0332353
cg22682201	6	41020847	APOBEC2	TSS200		TRUE	0.804992	0.746635	0.0583575	0.0583575	0.00147131
cg22792938	2	228337242	AGFG1	1stExon;1stExon;1stExon;1stExon	chr2:228336752-228337875	NA	0.307932	0.262225	0.0457069	0.0457069	0.0355861
cg22985036	5	6750637	POLS	Body		NA	0.861883	0.817586	0.0442961	0.0442961	0.0373842
cg23098020	1	153651886	NPR1	1stExon	chr1:153650830-153652375	NA	0.140179	0.0964903	0.0436891	0.0436891	0.0313574
cg23211257	5	1284888	TERT	Body;Body	chr5:1286098-1286355	NA	0.825647	0.781565	0.0440825	0.0440825	0.0210017
cg23284245	14	64757679	ESR2	5UTR;5UTR;5UTR	chr14:64760859-64761241	NA	0.777138	0.72835	0.0487876	0.0487876	0.00772787
cg23365563	11	13894939				TRUE	0.337132	0.389091	-0.0519587	0.0519587	0.0485072
cg23397147	17	4063598				NA	0.802503	0.74251	0.0599927	0.0599927	0.00481811
cg23416909	17	5031675	USP6	TSS200		NA	0.782535	0.729078	0.0534568	0.0534568	0.0402954
cg23434122	3	40518435	ZNF619	TSS200;TSS200;TSS200;TSS200;TSS200;TSS200	chr3:40518517-40518848	NA	0.260508	0.213646	0.0468619	0.0468619	0.0200808
cg23466339	3	138066434	MRAS	TSS200;TSS1500	chr3:138066795-138067854	NA	0.491691	0.54316	-0.0514698	0.0514698	0.0111889
cg23586172	17	55484600	MSI2	Body;Body		TRUE	0.497902	0.427065	0.0708365	0.0708365	0.0388814
cg23727520	3	121741145	ILDR1	TSS200		NA	0.245383	0.199091	0.0462928	0.0462928	0.0164065
cg23956760	19	19178708	SLC25A42	5UTR	chr19:19174262-19174995	NA	0.479966	0.535853	-0.0558869	0.0558869	0.0312157
cg23976388	11	61510081	DAGLA	Body	chr11:61511041-61511584	NA	0.385506	0.429796	-0.0442895	0.0442895	0.0171679
cg24232869	12	48478849	SENP1	Body		NA	0.452895	0.500296	-0.0474013	0.0474013	0.000252442
cg24330902	1	38021434	DNALI1	TSS1500	chr1:38022452-38022719	NA	0.783554	0.714345	0.0692092	0.0692092	0.00894317
cg24714905	13	100637241	ZIC2	Body	chr13:100637112-100637472	NA	0.293632	0.341338	-0.0477054	0.0477054	0.0022572
cg24723421	2	216283142	FN1	Body;Body;Body;Body;Body;Body;Body		TRUE	0.739701	0.666603	0.0730975	0.0730975	0.0264022
cg24867279	6	28853021				NA	0.527859	0.732828	-0.204969	0.204969	0.0201208
cg24909753	17	9542	DOC2B	Body		NA	0.825648	0.777636	0.0480122	0.0480122	0.0320695
cg25145670	17	46655164	HOXB4	Body	chr17:46655215-46655604	NA	0.31859	0.385506	-0.0669162	0.0669162	0.0492314
cg25290098	4	59170863				NA	0.611308	0.541935	0.0693734	0.0693734	0.0367978
cg25356164	18	12911138			chr18:12911024-12912704	NA	0.254717	0.202417	0.0523	0.0523	0.0266937
cg25731347	7	100965274	RABL5	TSS200;TSS200;TSS200;TSS200	chr7:100964790-100965201	NA	0.443413	0.398412	0.0450002	0.0450002	0.0347277
cg25946722	6	105307729	HACE1	5UTR;1stExon	chr6:105307119-105307916	NA	0.44596	0.393807	0.0521532	0.0521532	0.016957
cg25987452	13	20531342	ZMYM2	TSS1500;TSS1500	chr13:20531548-20533630	NA	0.355684	0.280483	0.0752006	0.0752006	0.0262463
cg26169081	10	12648338	CAMK1D	Body;Body		TRUE	0.463137	0.409758	0.0533798	0.0533798	0.0108541
cg26288806	11	67418405	ACY3	TSS1500		NA	0.267573	0.216124	0.0514495	0.0514495	0.0260563
cg26314512	10	629625	DIP2C	Body	chr10:630309-630950	NA	0.859812	0.815003	0.0448091	0.0448091	0.0226613
cg26321969	11	118799402			chr11:118795950-118796819	NA	0.224186	0.267934	-0.0437481	0.0437481	0.0113646
cg26406292	7	75292248	HIP1	Body		NA	0.812936	0.764427	0.0485089	0.0485089	0.0292915
cg26552733	10	5542941	CALML5	TSS1500	chr10:5540785-5541515	NA	0.800777	0.74909	0.0516874	0.0516874	0.0329582
cg26754071	7	35738132			chr7:35733995-35734979	NA	0.86544	0.816502	0.0489383	0.0489383	0.00134765
cg26792295	3	16540091	RFTN1	5UTR		TRUE	0.461357	0.523658	-0.0623007	0.0623007	0.043305
cg26848724	13	31326405	ALOX5AP	Body		TRUE	0.964087	0.722082	0.242005	0.242005	0.0288542
cg27077143	5	68666458	TAF9, RAD17	TSS1500;5UTR;5UTR;TSS1500;TSS1500;5UTR;TSS1500;5UTR;TSS1500;TSS200;TSS1500;TSS1500	chr5:68665087-68665866	NA	0.255051	0.189467	0.0655839	0.0655839	0.036956
cg27635110	2	1926436	MYT1L	Body		NA	0.66001	0.611222	0.0487878	0.0487878	0.0422003
ch.1.159606180R	1	161339556				NA	0.149564	0.105901	0.0436623	0.0436623	0.0218736
ch.1.2681285F	1	114503218	HIPK1	Body;Body;Body;Body		NA	0.136059	0.200229	-0.0641706	0.0641706	0.00422447
ch.13.166775F	13	25839148	MTMR6	Body		NA	0.178233	0.113551	0.0646823	0.0646823	0.0090332
ch.19.848927R	19	20215680	ZNF90	Body		NA	0.315098	0.255402	0.0596967	0.0596967	0.0193841
ch.20.378824F	20	17967508	C20orf72	Body		NA	0.224939	0.294267	-0.0693276	0.0693276	0.0308938
ch.3.44870121R	3	44895117				NA	0.115662	0.180648	-0.0649859	0.0649859	0.000906294
ch.5.2251785F	5	123635353				NA	0.146508	0.196585	-0.0500766	0.0500766	0.0388025
ch.6.154106492R	6	154064799				NA	0.170783	0.125559	0.0452243	0.0452243	0.0110767
