# Supplementary material for: Differential DNA methylation of MSI2 and its correlation with diabetic traits
Source: PLoS One. 2017 May 24;12(5):e0177406. doi: 10.1371/journal.pone.0177406 (PMC5443489; doi:10.1371/journal.pone.0177406)
Supplement: S2 Table — (XLSX) [file pone.0177406.s004.xlsx]

## Sheet: Sheet1
The DNA methylations of two hundred and ninety two DMPs measured a ±5 kb (10 kb) region centered at the target site (chromosome 17: 55484635) between the normals and T2D islets
Position (Chr17)	Strand		Average of Controls	Average of Cases	Delta(Controls-Cases)	P values
55479807	+	CG	0.941688	0.875	0.0666875	0.156154
55479808	-	CG	0.927	0.969	-0.042	0.211061
55479829	+	CG	0.946187	0.9615	-0.0153125	0.368147
55479830	-	CG	0.94125	0.9445	-0.00325	0.472621
55479860	+	CG	0.948437	0.9	0.0484375	0.261516
55479861	-	CG	0.914562	0.952	-0.0374375	0.234029
55479870	+	CG	0.966062	1	-0.0339375	0.226563
55479871	-	CG	0.953125	1	-0.046875	0.158805
55480082	+	CG	0.912813	0.9315	-0.0186875	0.370728
55480083	-	CG	0.93	0.9265	0.0035	0.473123
55480262	+	CG	0.931375	0.811	0.120375	0.06955
55480263	-	CG	0.933	0.8995	0.0335	0.329433
55480376	+	CG	0.91075	0.8275	0.08325	0.0465283
55480377	-	CG	0.889563	0.9585	-0.0689375	0.165483
55480484	+	CG	0.954125	0.8665	0.087625	0.022802
55480485	-	CG	0.931063	0.9335	-0.0024375	0.473205
55480535	+	CG	0.923812	0.8665	0.0573125	0.209724
55480536	-	CG	0.83125	0.8635	-0.03225	0.176029
55480608	+	CG	0.891125	0.923	-0.031875	0.326946
55480609	-	CG	0.868438	0.934	-0.0655625	0.0733334
55480840	+	CG	0.725687	0.732	-0.0063125	0.475145
55480841	-	CG	0.778687	0.716	0.0626875	0.122389
55481254	+	CG	0.673938	0.4835	0.190438	0.0290485
55481255	-	CG	0.747438	0.9335	-0.186062	0.00944687
55481438	+	CG	0.945063	0.806	0.139062	0.00470131
55481439	-	CG	0.94	0.8825	0.0575	0.103052
55481696	+	CG	0.8755	0.8085	0.067	0.104961
55481697	-	CG	0.900813	0.802	0.0988125	0.0410804
55481747	+	CG	0.887375	0.8355	0.051875	0.243766
55481748	-	CG	0.910562	0.926	-0.0154375	0.34183
55481824	+	CG	0.967688	0.883	0.0846875	0.00357667
55481825	-	CG	0.941562	0.941	0.0005625	0.494011
55481991	+	CG	0.9025	0.9	0.0025	0.489295
55481992	-	CG	0.950938	0.984	-0.0330625	0.189516
55482028	+	CG	0.678063	0.757	-0.0789375	0.27061
55482029	-	CG	0.75275	0.8285	-0.07575	0.10203
55482158	+	CG	0.921312	0.9585	-0.0371875	0.261848
55482159	-	CG	0.917312	0.748	0.169312	0.00220098
55482292	+	CG	0.848687	0.7015	0.147187	0.105065
55482293	-	CG	0.935813	0.9	0.0358125	0.281027
55482297	+	CG	0.924688	0.857	0.0676875	0.131554
55482298	-	CG	0.939313	0.85	0.0893125	0.0862153
55482362	+	CG	0.855562	0.75	0.105562	0.130722
55482363	-	CG	0.874687	0.7345	0.140188	0.0729018
55482419	+	CG	0.962	0.8975	0.0645	0.0532068
55482420	-	CG	0.932563	0.9	0.0325625	0.315173
55482536	+	CG	0.94075	0.9295	0.01125	0.383179
55482537	-	CG	0.957437	0.9375	0.0199375	0.331183
55482895	+	CG	0.921312	0.933	-0.0116875	0.372917
55482896	-	CG	0.909438	0.9395	-0.0300625	0.229708
55482970	+	CG	0.948187	0.9065	0.0416875	0.099736
55482971	-	CG	0.909688	0.8725	0.0371875	0.23686
55483111	+	CG	0.917812	0.857	0.0608125	0.123968
55483112	-	CG	0.924375	0.8885	0.035875	0.238751
55483158	+	CG	0.948625	0.981	-0.032375	0.158166
55483159	-	CG	0.969562	0.93	0.0395625	0.132767
55483364	+	CG	0.8535	0.8855	-0.032	0.338919
55483365	-	CG	0.931063	0.975	-0.0439375	0.16267
55483457	+	CG	0.572	0.638	-0.066	0.233831
55483458	-	CG	0.576687	0.4685	0.108187	0.0685369
55483504	+	CG	0.901312	0.8605	0.0408125	0.253426
55483505	-	CG	0.900813	0.979	-0.0781875	0.0437261
55483594	+	CG	0.651375	0.6965	-0.045125	0.361991
55483595	-	CG	0.714938	0.743	-0.0280625	0.363583
55483608	+	CG	0.973062	0.889	0.0840625	0.0463327
55483609	-	CG	0.950375	0.9585	-0.008125	0.428254
55483611	+	CG	0.894312	0.8335	0.0608125	0.225302
55483612	-	CG	0.914312	0.9585	-0.0441875	0.306092
55483616	+	CG	0.92225	0.95	-0.02775	0.333743
55483617	-	CG	0.947938	0.895	0.0529375	0.0814986
55483639	+	CG	0.699875	0.569	0.130875	0.16842
55483640	-	CG	0.778	0.6265	0.1515	0.0643174
55483652	+	CG	0.712313	0.472	0.240313	0.0872233
55483653	-	CG	0.758125	0.7305	0.027625	0.331276
55483708	+	CG	0.73325	0.8	-0.06675	0.368085
55483709	-	CG	0.808375	0.6535	0.154875	0.0215666
55483750	+	CG	0.849063	0.7735	0.0755625	0.256499
55483751	-	CG	0.91825	0.615	0.30325	0.000190795
55483819	+	CG	0.955375	1	-0.044625	0.230068
55483820	-	CG	0.951438	0.9335	0.0179375	0.3691
55483824	+	CG	0.911938	0.757	0.154938	0.0321535
55483825	-	CG	0.83775	0.7395	0.09825	0.0688728
55483829	+	CG	0.844313	0.857	-0.0126875	0.449905
55483830	-	CG	0.837062	0.8415	-0.0044375	0.473454
55483844	.	CG	0.937	0.9285	0.0085	0.451709
55483845	-	CG	0.943125	0.889	0.054125	0.198011
55483863	+	CG	0.878438	0.8335	0.0449375	0.318749
55483864	-	CG	0.793438	0.8055	-0.0120625	0.471106
55483888	+	CG	0.845063	0.8295	0.0155625	0.435156
55483889	-	CG	0.854937	0.8445	0.0104375	0.442033
55483894	+	CG	0.908625	0.95	-0.041375	0.254074
55483895	-	CG	0.88925	0.8545	0.03475	0.235066
55483908	+	CG	0.911	0.9445	-0.0335	0.291071
55483909	-	CG	0.911625	0.917	-0.005375	0.462896
55483942	+	CG	0.624	0.519	0.105	0.234322
55483943	-	CG	0.651687	0.5735	0.0781875	0.27945
55484030	+	CG	0.268	0.2135	0.0545	0.288525
55484031	-	CG	0.22875	0.1	0.12875	0.0544688
55484081	+	CG	0.0819375	0.0935	-0.0115625	0.414725
55484082	-	CG	0.102375	0.0555	0.046875	0.180144
55484200	+	CG	0.07275	0.1015	-0.02875	0.318284
55484201	-	CG	0.0446875	0.0975	-0.0528125	0.0720071
55484212	+	CG	0.137687	0.127	0.0106875	0.44779
55484213	-	CG	0.15	0.1175	0.0325	0.324107
55484315	+	CG	0.707	0.688	0.019	0.426598
55484316	-	CG	0.663062	0.769	-0.105938	0.219849
55484340	+	CG	0.724687	0.6715	0.0531875	0.217901
55484341	-	CG	0.83	0.6145	0.2155	0.0286803
55484343	+	CG	0.924	0.878	0.046	0.141915
55484344	-	CG	0.873437	0.9285	-0.0550625	0.283184
55484370	+	CG	0.943562	0.9705	-0.0269375	0.242047
55484371	-	CG	0.912563	0.9285	-0.0159375	0.41102
55484386	+	CG	0.934562	0.972	-0.0374375	0.186472
55484387	-	CG	0.954313	0.7855	0.168813	0.0330972
55484429	+	CG	0.913875	0.9305	-0.016625	0.350892
55484430	-	CG	0.942938	0.8125	0.130438	0.0517707
55484558	+	CG	0.711	0.5395	0.1715	0.0147479
55484559	-	CG	0.794625	0.75	0.044625	0.351782
55484566	+	CG	0.8535	0.7845	0.069	0.213224
55484567	-	CG	0.912125	1	-0.087875	0.151368
55484573	+	CG	0.924188	0.9395	-0.0153125	0.37684
55484574	-	CG	0.897875	1	-0.102125	0.132446
55484579	+	CG	0.883625	0.798	0.085625	0.0856034
55484580	-	CG	0.90775	1	-0.09225	0.153533
55484600	+	CG	0.864375	0.85	0.014375	0.408533
55484601	-	CG	0.838938	0.8335	0.0054375	0.482703
55484608	+	CG	0.919062	0.9545	-0.0354375	0.255047
55484609	-	CG	0.880562	0.9285	-0.0479375	0.327781
55484621	+	CG	0.903625	0.876	0.027625	0.349784
55484622	-	CG	0.923813	0.8335	0.0903125	0.18365
55484635	+	CG	0.724625	0.5575	0.167125	0.0136293
55484636	-	CG	0.759125	0.5	0.259125	0.0347164
55484655	+	CG	0.94225	0.9455	-0.00325	0.467468
55484656	-	CG	0.916375	0.73	0.186375	0.0471312
55484843	+	CG	0.36175	0.2645	0.09725	0.170398
55484844	-	CG	0.427	0.313	0.114	0.211817
55484935	+	CG	0.409875	0.238	0.171875	0.0339417
55484936	-	CG	0.367125	0.202	0.165125	0.0986249
55484979	+	CG	0.50725	0.301	0.20625	0.014115
55484980	-	CG	0.41475	0.325	0.08975	0.221659
55484998	+	CG	0.362437	0.265	0.0974375	0.115083
55484999	-	CG	0.371375	0.2835	0.087875	0.231785
55485069	+	CG	0.383187	0.209	0.174187	0.0535106
55485070	-	CG	0.38725	0.3065	0.08075	0.227101
55485102	+	CG	0.50625	0.4	0.10625	0.259294
55485103	-	CG	0.575937	0.54	0.0359375	0.373474
55485106	+	CG	0.468188	0.2665	0.201688	0.0955014
55485107	-	CG	0.580313	0.562	0.0183125	0.430673
55485308	+	CG	0.351125	0.278	0.073125	0.266369
55485309	-	CG	0.28875	0.169	0.11975	0.157837
55485478	+	CG	0.504188	0.184	0.320188	0.0200749
55485479	-	CG	0.410875	0.295	0.115875	0.20419
55485500	+	CG	0.613187	0.462	0.151187	0.120086
55485501	-	CG	0.53225	0.3205	0.21175	0.0413483
55485526	+	CG	0.562813	0.513	0.0498125	0.337291
55485527	-	CG	0.520687	0.432	0.0886875	0.174514
55485546	+	CG	0.525125	0.6535	-0.128375	0.089342
55485547	-	CG	0.516625	0.406	0.110625	0.104787
55485671	+	CG	0.851313	0.8085	0.0428125	0.222268
55485672	-	CG	0.805688	0.7195	0.0861875	0.102205
55485798	+	CG	0.389875	0.2105	0.179375	0.00842612
55485799	-	CG	0.404625	0.2605	0.144125	0.125174
55485841	+	CG	0.526	0.343	0.183	0.0231879
55485842	-	CG	0.569125	0.3425	0.226625	0.0665672
55485884	+	CG	0.4035	0.2785	0.125	0.173705
55485885	-	CG	0.36275	0.3785	-0.01575	0.447544
55485905	+	CG	0.40575	0.2255	0.18025	0.0527312
55485906	-	CG	0.353938	0.2715	0.0824375	0.26246
55485959	+	CG	0.346187	0.2415	0.104687	0.269778
55485960	-	CG	0.463438	0.347	0.116438	0.244386
55485967	+	CG	0.32925	0.15	0.17925	0.140259
55485968	-	CG	0.393563	0.3305	0.0630625	0.35759
55486025	+	CG	0.275533	0.2	0.0755333	0.395554
55486026	-	CG	0.371769	0.5	-0.128231	0.322991
55486171	+	CG	0.968687	0.9585	0.0101875	0.365535
55486172	.	.	0.90925	0.9615	-0.05225	0.155491
55486200	+	CG	0.887125	0.9	-0.012875	0.432266
55486201	-	CG	0.891375	0.716	0.175375	0.00292284
55486214	+	CG	0.900937	0.9045	-0.0035625	0.472196
55486215	-	CG	0.870938	0.5835	0.287438	0.000155837
55486248	+	CG	0.856563	0.899	-0.0424375	0.332102
55486249	-	CG	0.882625	0.816	0.066625	0.102377
55486261	+	CG	0.854375	0.7205	0.133875	0.0608006
55486262	-	CG	0.712687	0.732	-0.0193125	0.428931
55486364	+	CG	0.91375	0.9665	-0.05275	0.207128
55486365	-	CG	0.933812	0.887	0.0468125	0.127368
55486408	+	CG	0.807375	0.7895	0.017875	0.430027
55486409	-	CG	0.7945	0.5905	0.204	0.00861337
55486476	+	CG	0.711	0.75	-0.039	0.348817
55486477	-	CG	0.6465	0.61	0.0365	0.310634
55486595	+	CG	0.699563	0.6075	0.0920625	0.130337
55486596	-	CG	0.683062	0.5075	0.175562	0.0593468
55486758	+	CG	0.930625	0.982	-0.051375	0.092253
55486759	-	CG	0.958	0.9335	0.0245	0.22532
55486770	+	CG	0.918312	0.9445	-0.0261875	0.26897
55486771	-	CG	0.949562	0.89	0.0595625	0.117698
55486883	+	CG	0.946875	0.9235	0.023375	0.18493
55486884	-	CG	0.913125	0.9645	-0.051375	0.245681
55486969	+	CG	0.73475	0.756	-0.02125	0.404211
55486970	-	CG	0.700375	0.846	-0.145625	0.0691832
55487061	+	CG	0.946813	0.933	0.0138125	0.405731
55487062	-	CG	0.802687	1	-0.197313	0.178244
55487107	+	CG	0.942562	0.9595	-0.0169375	0.280748
55487108	-	CG	0.967688	0.9445	0.0231875	0.284431
55487140	+	CG	0.953813	0.873	0.0808125	0.0137693
55487141	-	CG	0.821563	0.7335	0.0880625	0.139965
55487144	+	CG	0.967688	0.969	-0.0013125	0.485837
55487145	-	CG	0.934063	0.9445	-0.0104375	0.433489
55487165	+	CG	0.927812	0.9775	-0.0496875	0.165595
55487166	-	CG	0.815188	0.756	0.0591875	0.250842
55487229	+	CG	0.910937	0.9445	-0.0335625	0.324745
55487230	-	CG	0.830063	0.6635	0.166563	0.0629924
55487261	+	CG	0.949188	0.95	-0.0008125	0.49193
55487262	-	CG	0.92125	0.9445	-0.02325	0.39398
55487317	+	CG	0.91625	0.9615	-0.04525	0.179802
55487318	-	CG	0.938875	0.9375	0.001375	0.491684
55487323	+	CG	0.921875	0.9615	-0.039625	0.262157
55487324	-	CG	0.944688	0.9	0.0446875	0.249676
55487343	+	CG	0.893062	0.873	0.0200625	0.423522
55487344	-	CG	0.9625	0.9445	0.018	0.397653
55487445	+	CG	0.9375	0.881	0.0565	0.13732
55487446	-	CG	0.87175	0.9165	-0.04475	0.301751
55487566	+	CG	0.950875	0.972	-0.021125	0.310042
55487567	-	CG	0.939438	0.825	0.114438	0.0145851
55487661	+	CG	0.646937	0.597	0.0499375	0.372743
55487662	-	CG	0.738375	0.577	0.161375	0.0367383
55487751	+	CG	0.721687	0.6285	0.0931875	0.286692
55487752	-	CG	0.71375	0.491	0.22275	0.0158681
55487764	+	CG	0.68	0.665	0.015	0.460619
55487765	-	CG	0.6595	0.548	0.1115	0.158841
55487857	+	CG	0.199	0.125	0.074	0.36577
55487903	-	CG	0.950375	0.9595	-0.009125	0.392386
55487904	+	CG	0.973125	1	-0.026875	0.196544
55488004	-	CG	0.366	0.398	-0.032	0.374175
55488005	+	CG	0.404187	0.6665	-0.262313	0.149117
55488079	-	CG	0.82175	0.7915	0.03025	0.307966
55488080	+	CG	0.843267	0.9165	-0.0732333	0.316596
55488085	-	CG	0.919813	0.945	-0.0251875	0.259981
55488086	+	CG	0.963867	1	-0.0361333	0.268339
55488108	.	.	0.895938	0.919	-0.0230625	0.406153
55488109	+	CG	0.9125	0.9285	-0.016	0.434477
55488219	.	.	0.924	0.9765	-0.0525	0.0728774
55488220	+	CG	0.86275	0.762	0.10075	0.13919
55488428	-	CG	0.94775	1	-0.05225	0.0458987
55488429	+	CG	0.940125	0.9585	-0.018375	0.359236
55488567	-	CG	0.948938	0.9365	0.0124375	0.422936
55488568	+	CG	0.970187	1	-0.0298125	0.114696
55488575	-	CG	0.932688	0.9445	-0.0118125	0.422107
55488576	+	CG	0.928687	0.9525	-0.0238125	0.310881
55488647	-	CG	0.86	1	-0.14	0.226464
55488648	+	CG	0.933437	0.9775	-0.0440625	0.202254
55488668	-	CG	0.247938	0.3	-0.0520625	0.410566
55488740	+	CG	0.802938	0.8785	-0.0755625	0.140603
55488741	-	CG	0.882688	0.722	0.160688	0.0608271
55488811	+	CG	0.947188	0.9475	-0.0003125	0.496884
55488812	-	CG	0.976313	0.8705	0.105812	0.00861711
55488816	+	CG	0.959688	0.8895	0.0701875	0.0501434
55488817	-	CG	0.940187	1	-0.0598125	0.122775
55489095	+	CG	0.969125	0.893	0.076125	0.0306557
55489096	-	CG	0.942063	0.9665	-0.0244375	0.326445
55489140	+	CG	0.956688	0.8695	0.0871875	0.0182768
55489141	-	CG	0.969313	1	-0.0306875	0.213343
55489236	+	CG	0.944438	0.94	0.0044375	0.461877
55489237	-	CG	0.94175	0.9285	0.01325	0.397384
55489240	+	CG	0.948688	0.976	-0.0273125	0.204084
55489241	-	CG	0.9625	0.902	0.0605	0.0265613
55489346	+	CG	0.948875	0.9305	0.018375	0.307232
55489347	-	CG	0.94825	0.9615	-0.01325	0.388865
55489362	+	CG	0.930438	0.869	0.0614375	0.134676
55489363	-	CG	0.92675	0.899	0.02775	0.255237
55489372	+	CG	0.963313	1	-0.0366875	0.167728
55489373	-	CG	0.95275	0.972	-0.01925	0.308011
55489378	+	CG	0.94175	1	-0.05825	0.0736474
55489379	-	CG	0.938688	0.9615	-0.0228125	0.343096
55489459	+	CG	0.967188	1	-0.0328125	0.203436
55489460	-	CG	0.955625	0.885	0.070625	0.0513361
55489461	+	CG	0.964625	1	-0.035375	0.15658
55489462	-	CG	0.974375	0.92	0.054375	0.0158635
55489543	+	CG	0.946688	0.9645	-0.0178125	0.339105
55489544	-	CG	0.941875	0.976	-0.034125	0.222477
55489555	+	CG	0.940875	1	-0.059125	0.0709364
55489556	-	CG	0.920063	0.9645	-0.0444375	0.175073
55489595	+	CG	0.94875	0.9735	-0.02475	0.302489
55489596	-	CG	0.95475	0.9125	0.04225	0.0949072
55489618	+	CG	0.942125	0.9165	0.025625	0.325165
55489619	-	CG	0.9535	0.9005	0.053	0.0828265
55489688	+	CG	0.951937	0.843	0.108938	0.00775475
55489689	-	CG	0.941063	0.9705	-0.0294375	0.181004
55489804	+	CG	0.949188	0.941	0.0081875	0.409411
55489805	-	CG	0.972375	1	-0.027625	0.163179
55489850	+	CG	0.949063	0.972	-0.0229375	0.201804
55489851	-	CG	0.927563	0.9045	0.0230625	0.264249
